# Supplementary material for: Single operation palladium catalysed C(sp3)–H functionalisation of tertiary aldehydes: investigations into transient imine directing groups
Source: Chem Sci. 2017 May 4;8(7):4840–7. doi: 10.1039/c7sc01218g (PMC5603794; doi:10.1039/c7sc01218g)
Supplement: Supplementary file 2 [file SC-008-C7SC01218G-s002.cif]

# Electronic Supplementary Material (ESI) for Chemical Science.
# This journal is © The Royal Society of Chemistry 2017

####################################################################### 
# 
# This file contains crystal structure data downloaded from the 
# Cambridge Structural Database (CSD) hosted by the Cambridge 
# Crystallographic Data Centre (CCDC).
# 
# Full information about CCDC data access policies and citation 
# guidelines are available at http://www.ccdc.cam.ac.uk/access/V1 
# 
# Audit and citation data items may have been added by the CCDC. 
# Please retain this information to preserve the provenance of 
# this file and to allow appropriate attribution of the data. 
# 
#######################################################################

data_2a-Pd-dimer
_database_code_depnum_ccdc_archive 'CCDC 1534094'
_audit_update_record             
;
2017-02-22 deposited with the CCDC.
2017-05-03 downloaded from the CCDC.
;

_audit_creation_method           SHELXL-2014/7
_shelx_SHELXL_version_number     2014/7
_chemical_name_systematic        ?
_chemical_name_common            ?
_chemical_melting_point          ?
_chemical_formula_moiety         'C30 H44 N4 O6 Pd2 S2'
_chemical_formula_sum            'C30 H44 N4 O6 Pd2 S2'
_chemical_formula_weight         833.61

loop_
_atom_type_symbol
_atom_type_description
_atom_type_scat_dispersion_real
_atom_type_scat_dispersion_imag
_atom_type_scat_source
C C 0.0033 0.0016 'International Tables Vol C Tables 4.2.6.8 and 6.1.1.4'
H H 0.0000 0.0000 'International Tables Vol C Tables 4.2.6.8 and 6.1.1.4'
N N 0.0061 0.0033 'International Tables Vol C Tables 4.2.6.8 and 6.1.1.4'
O O 0.0106 0.0060 'International Tables Vol C Tables 4.2.6.8 and 6.1.1.4'
Pd Pd -0.9988 1.0072 'International Tables Vol C Tables 4.2.6.8 and 6.1.1.4'
S S 0.1246 0.1234 'International Tables Vol C Tables 4.2.6.8 and 6.1.1.4'

_space_group_crystal_system      monoclinic
_space_group_IT_number           14
_space_group_name_H-M_alt        'P 21/n'
_space_group_name_Hall           '-P 2yn'

_shelx_space_group_comment       
; 
The symmetry employed for this shelxl refinement is uniquely defined 
by the following loop, which should always be used as a source of 
symmetry information in preference to the above space-group names. 
They are only intended as comments. 
;

loop_
_space_group_symop_operation_xyz
'x, y, z'
'-x+1/2, y+1/2, -z+1/2'
'-x, -y, -z'
'x-1/2, -y-1/2, z-1/2'

_cell_length_a                   13.3652(4)
_cell_length_b                   18.9012(7)
_cell_length_c                   14.5561(5)
_cell_angle_alpha                90
_cell_angle_beta                 104.314(4)
_cell_angle_gamma                90
_cell_volume                     3563.0(2)
_cell_formula_units_Z            4
_cell_measurement_temperature    173(2)
_cell_measurement_reflns_used    3655
_cell_measurement_theta_min      2.7130
_cell_measurement_theta_max      27.5390

_exptl_crystal_description       tablets
_exptl_crystal_colour            Colourless
_exptl_crystal_density_meas      ?
_exptl_crystal_density_method    ?
_exptl_crystal_density_diffrn    1.554
_exptl_crystal_F_000             1696
_exptl_transmission_factor_min   ?
_exptl_transmission_factor_max   ?
_exptl_crystal_size_max          0.61
_exptl_crystal_size_mid          0.33
_exptl_crystal_size_min          0.07
_exptl_absorpt_coefficient_mu    1.171
_shelx_estimated_absorpt_T_min   ?
_shelx_estimated_absorpt_T_max   ?
_exptl_absorpt_correction_type   analytical
_exptl_absorpt_correction_T_min  0.600
_exptl_absorpt_correction_T_max  0.918
_exptl_absorpt_process_details   
; 
CrysAlisPro 1.171.38.43 (Rigaku Oxford Diffraction, 2015) 
Analytical numeric absorption correction using a multifaceted crystal 
model based on expressions derived by R.C. Clark & J.S. Reid. 
(Clark, R. C. & Reid, J. S. (1995). Acta Cryst. A51, 887-897) 
Empirical absorption correction using spherical harmonics, 
implemented in SCALE3 ABSPACK scaling algorithm. 
;
_exptl_absorpt_special_details   ?
_diffrn_ambient_temperature      173(2)
_diffrn_radiation_wavelength     0.71073
_diffrn_radiation_type           MoK\a
_diffrn_source                   'Enhance (Mo) X-ray Source'
_diffrn_measurement_device_type  'Agilent Xcalibur 3 E'
_diffrn_measurement_method       'omega scans'
_diffrn_detector_area_resol_mean 16.0382
_diffrn_reflns_number            12917
_diffrn_reflns_av_unetI/netI     0.0468
_diffrn_reflns_av_R_equivalents  0.0243
_diffrn_reflns_limit_h_min       -17
_diffrn_reflns_limit_h_max       14
_diffrn_reflns_limit_k_min       -24
_diffrn_reflns_limit_k_max       21
_diffrn_reflns_limit_l_min       -17
_diffrn_reflns_limit_l_max       13
_diffrn_reflns_theta_min         2.616
_diffrn_reflns_theta_max         28.298
_diffrn_reflns_theta_full        25.242
_diffrn_measured_fraction_theta_max 0.800
_diffrn_measured_fraction_theta_full 0.983
_diffrn_reflns_Laue_measured_fraction_max 0.800
_diffrn_reflns_Laue_measured_fraction_full 0.983
_diffrn_reflns_point_group_measured_fraction_max 0.800
_diffrn_reflns_point_group_measured_fraction_full 0.983
_reflns_number_total             7079
_reflns_number_gt                5616
_reflns_threshold_expression     'I > 2\s(I)'
_reflns_Friedel_coverage         0.000
_reflns_Friedel_fraction_max     .
_reflns_Friedel_fraction_full    .

_reflns_special_details          
; 
 Reflections were merged by SHELXL according to the crystal 
 class for the calculation of statistics and refinement. 
  
 _reflns_Friedel_fraction is defined as the number of unique 
 Friedel pairs measured divided by the number that would be 
 possible theoretically, ignoring centric projections and 
 systematic absences. 
;

_computing_data_collection       'CrysAlisPro, Rigaku OD'
_computing_cell_refinement       'CrysAlisPro, Rigaku OD'
_computing_data_reduction        'CrysAlisPro, Rigaku OD'
_computing_structure_solution    'SHELXS-2014 (Sheldrick, 2014)'
_computing_structure_refinement  'SHELXL-2014/7 (Sheldrick, 2014)'
_computing_molecular_graphics    'Bruker SHELXTL'
_computing_publication_material  'CIFTAB-2014 (Sheldrick, 2014)'
_refine_special_details          ?
_refine_ls_structure_factor_coef Fsqd
_refine_ls_matrix_type           full
_refine_ls_weighting_scheme      calc
_refine_ls_weighting_details     
'w=1/[\s^2^(Fo^2^)+(0.0221P)^2^+2.5706P] where P=(Fo^2^+2Fc^2^)/3'
_atom_sites_solution_primary     ?
_atom_sites_solution_secondary   ?
_atom_sites_solution_hydrogens   mixed
_refine_ls_hydrogen_treatment    mixed
_refine_ls_extinction_method     none
_refine_ls_extinction_coef       .
_refine_ls_number_reflns         7079
_refine_ls_number_parameters     408
_refine_ls_number_restraints     1
_refine_ls_R_factor_all          0.0511
_refine_ls_R_factor_gt           0.0345
_refine_ls_wR_factor_ref         0.0736
_refine_ls_wR_factor_gt          0.0659
_refine_ls_goodness_of_fit_ref   1.055
_refine_ls_restrained_S_all      1.055
_refine_ls_shift/su_max          0.003
_refine_ls_shift/su_mean         0.000

loop_
_atom_site_label
_atom_site_type_symbol
_atom_site_fract_x
_atom_site_fract_y
_atom_site_fract_z
_atom_site_U_iso_or_equiv
_atom_site_adp_type
_atom_site_occupancy
_atom_site_site_symmetry_order
_atom_site_calc_flag
_atom_site_refinement_flags_posn
_atom_site_refinement_flags_adp
_atom_site_refinement_flags_occupancy
_atom_site_disorder_assembly
_atom_site_disorder_group
Pd1 Pd 0.61252(2) 0.18981(2) 0.80262(2) 0.02109(8) Uani 1 1 d . . . . .
Pd2 Pd 0.37297(2) 0.19865(2) 0.73875(2) 0.01882(7) Uani 1 1 d . . . . .
C1 C 0.7287(3) 0.19422(19) 0.7377(3) 0.0322(9) Uani 1 1 d . . . . .
H1A H 0.7034 0.2148 0.6736 0.039 Uiso 1 1 calc R U . . .
H1B H 0.7843 0.2250 0.7743 0.039 Uiso 1 1 calc R U . . .
C2 C 0.7714(3) 0.1195(2) 0.7298(3) 0.0312(9) Uani 1 1 d . . . . .
C3 C 0.6872(3) 0.06790(19) 0.7334(3) 0.0293(8) Uani 1 1 d . . . . .
H3A H 0.6878 0.0209 0.7104 0.035 Uiso 1 1 calc R U . . .
N4 N 0.6149(2) 0.09003(14) 0.7687(2) 0.0231(6) Uani 1 1 d . . . . .
C5 C 0.5246(2) 0.04940(18) 0.7774(2) 0.0245(8) Uani 1 1 d . . . . .
H5A H 0.5425 -0.0014 0.7859 0.029 Uiso 1 1 calc R U . . .
H5B H 0.4683 0.0547 0.7192 0.029 Uiso 1 1 calc R U . . .
C6 C 0.4900(3) 0.07656(18) 0.8620(2) 0.0248(8) Uani 1 1 d . . . . .
H6A H 0.4239 0.0538 0.8642 0.030 Uiso 1 1 calc R U . . .
H6B H 0.5420 0.0641 0.9209 0.030 Uiso 1 1 calc R U . . .
N7 N 0.47610(19) 0.15508(14) 0.85648(19) 0.0204(6) Uani 1 1 d . . . . .
S8 S 0.47052(6) 0.19001(5) 0.95735(6) 0.0244(2) Uani 1 1 d . . . . .
O9 O 0.55230(17) 0.16153(14) 1.03214(17) 0.0326(6) Uani 1 1 d . . . . .
O10 O 0.46464(17) 0.26541(13) 0.94641(17) 0.0299(6) Uani 1 1 d . . . . .
C11 C 0.3536(3) 0.1630(2) 0.9839(2) 0.0267(8) Uani 1 1 d . . . . .
C12 C 0.3486(3) 0.0997(2) 1.0291(3) 0.0385(10) Uani 1 1 d . . . . .
H12A H 0.4067 0.0690 1.0437 0.046 Uiso 1 1 calc R U . . .
C13 C 0.2581(3) 0.0812(3) 1.0530(3) 0.0515(12) Uani 1 1 d . . . . .
H13A H 0.2544 0.0371 1.0833 0.062 Uiso 1 1 calc R U . . .
C14 C 0.1731(3) 0.1254(3) 1.0336(3) 0.0451(11) Uani 1 1 d . . . . .
C15 C 0.1802(3) 0.1884(2) 0.9880(3) 0.0427(11) Uani 1 1 d . . . . .
H15A H 0.1225 0.2194 0.9740 0.051 Uiso 1 1 calc R U . . .
C16 C 0.2691(3) 0.2073(2) 0.9623(3) 0.0343(9) Uani 1 1 d . . . . .
H16A H 0.2721 0.2506 0.9300 0.041 Uiso 1 1 calc R U . . .
C17 C 0.0752(3) 0.1047(3) 1.0625(4) 0.0718(17) Uani 1 1 d . . . . .
H17A H 0.0572 0.1420 1.1024 0.108 Uiso 1 1 calc R U . . .
H17B H 0.0866 0.0602 1.0981 0.108 Uiso 1 1 calc R U . . .
H17C H 0.0186 0.0987 1.0057 0.108 Uiso 1 1 calc R U . . .
C18 C 0.8074(3) 0.1111(2) 0.6381(3) 0.0469(11) Uani 1 1 d . . . . .
H18A H 0.8625 0.1452 0.6377 0.070 Uiso 1 1 calc R U . . .
H18B H 0.7492 0.1196 0.5834 0.070 Uiso 1 1 calc R U . . .
H18C H 0.8336 0.0630 0.6347 0.070 Uiso 1 1 calc R U . . .
C19 C 0.8609(3) 0.1030(2) 0.8149(3) 0.0428(11) Uani 1 1 d . . . . .
H19A H 0.9162 0.1376 0.8183 0.064 Uiso 1 1 calc R U . . .
H19B H 0.8873 0.0554 0.8080 0.064 Uiso 1 1 calc R U . . .
H19C H 0.8368 0.1052 0.8732 0.064 Uiso 1 1 calc R U . . .
C21 C 0.2745(2) 0.11712(18) 0.7235(3) 0.0245(8) Uani 1 1 d . . . . .
H21A H 0.3023 0.0765 0.6947 0.029 Uiso 1 1 calc R U . . .
H21B H 0.2659 0.1023 0.7863 0.029 Uiso 1 1 calc R U . . .
C22 C 0.1695(2) 0.1392(2) 0.6597(3) 0.0281(8) Uani 1 1 d . . . . .
C23 C 0.1899(2) 0.19368(17) 0.5926(2) 0.0234(8) Uani 1 1 d . . . . .
H23A H 0.1421 0.2018 0.5334 0.028 Uiso 1 1 calc R U . . .
N24 N 0.2733(2) 0.22901(14) 0.6171(2) 0.0219(6) Uani 1 1 d . . . . .
C25 C 0.2987(2) 0.27915(17) 0.5500(2) 0.0214(7) Uani 1 1 d . . . . .
H25A H 0.3314 0.3218 0.5842 0.026 Uiso 1 1 calc R U . . .
H25B H 0.2349 0.2939 0.5033 0.026 Uiso 1 1 calc R U . . .
C26 C 0.3721(2) 0.24426(18) 0.4994(2) 0.0250(8) Uani 1 1 d . . . . .
H26A H 0.3928 0.2790 0.4567 0.030 Uiso 1 1 calc R U . . .
H26B H 0.4351 0.2289 0.5467 0.030 Uiso 1 1 calc R U . . .
N27 N 0.32454(18) 0.18361(15) 0.44457(19) 0.0269(7) Uani 1 1 d D . . . .
H27 H 0.2611(3) 0.1867(15) 0.4053(5) 0.029(10) Uiso 1 1 d D . . . .
S28 S 0.37742(7) 0.10712(5) 0.45509(7) 0.0275(2) Uani 1 1 d . . . . .
O29 O 0.30007(19) 0.05937(13) 0.4054(2) 0.0395(7) Uani 1 1 d . . . . .
O30 O 0.4269(2) 0.09321(14) 0.55236(18) 0.0387(7) Uani 1 1 d . . . . .
C31 C 0.4766(2) 0.11114(17) 0.3948(2) 0.0226(8) Uani 1 1 d . . . . .
C32 C 0.4596(3) 0.14222(19) 0.3058(3) 0.0277(8) Uani 1 1 d . . . . .
H32A H 0.3946 0.1631 0.2775 0.033 Uiso 1 1 calc R U . . .
C33 C 0.5374(3) 0.14274(19) 0.2583(3) 0.0308(9) Uani 1 1 d . . . . .
H33A H 0.5255 0.1642 0.1976 0.037 Uiso 1 1 calc R U . . .
C34 C 0.6335(3) 0.11199(19) 0.2988(3) 0.0305(9) Uani 1 1 d . . . . .
C35 C 0.6480(3) 0.0815(2) 0.3874(3) 0.0328(9) Uani 1 1 d . . . . .
H35A H 0.7127 0.0603 0.4160 0.039 Uiso 1 1 calc R U . . .
C36 C 0.5707(3) 0.08110(19) 0.4357(3) 0.0317(9) Uani 1 1 d . . . . .
H36A H 0.5828 0.0602 0.4968 0.038 Uiso 1 1 calc R U . . .
C37 C 0.7179(3) 0.1125(2) 0.2466(3) 0.0485(12) Uani 1 1 d . . . . .
H37A H 0.6871 0.1154 0.1782 0.073 Uiso 1 1 calc R U . . .
H37B H 0.7586 0.0689 0.2608 0.073 Uiso 1 1 calc R U . . .
H37C H 0.7629 0.1534 0.2668 0.073 Uiso 1 1 calc R U . . .
C38 C 0.1028(3) 0.1745(2) 0.7193(3) 0.0422(11) Uani 1 1 d . . . . .
H38A H 0.1419 0.2129 0.7570 0.063 Uiso 1 1 calc R U . . .
H38B H 0.0842 0.1393 0.7617 0.063 Uiso 1 1 calc R U . . .
H38C H 0.0399 0.1936 0.6771 0.063 Uiso 1 1 calc R U . . .
C39 C 0.1119(3) 0.0761(2) 0.6050(3) 0.0440(11) Uani 1 1 d . . . . .
H39A H 0.0457 0.0921 0.5648 0.066 Uiso 1 1 calc R U . . .
H39B H 0.0995 0.0406 0.6499 0.066 Uiso 1 1 calc R U . . .
H39C H 0.1536 0.0553 0.5652 0.066 Uiso 1 1 calc R U . . .
O41 O 0.61739(16) 0.29606(12) 0.83014(17) 0.0258(6) Uani 1 1 d . . . . .
C42 C 0.5338(3) 0.32882(19) 0.7938(2) 0.0238(8) Uani 1 1 d . . . . .
O43 O 0.45510(17) 0.30248(12) 0.74182(17) 0.0255(5) Uani 1 1 d . . . . .
C44 C 0.5334(3) 0.40632(19) 0.8181(3) 0.0386(10) Uani 1 1 d . . . . .
H44A H 0.4900 0.4322 0.7645 0.058 Uiso 1 1 calc R U . . .
H44B H 0.6041 0.4248 0.8317 0.058 Uiso 1 1 calc R U . . .
H44C H 0.5058 0.4124 0.8741 0.058 Uiso 1 1 calc R U . . .

loop_
_atom_site_aniso_label
_atom_site_aniso_U_11
_atom_site_aniso_U_22
_atom_site_aniso_U_33
_atom_site_aniso_U_23
_atom_site_aniso_U_13
_atom_site_aniso_U_12
Pd1 0.01910(14) 0.02117(15) 0.02240(15) -0.00076(12) 0.00399(10) 0.00012(11)
Pd2 0.01674(13) 0.02204(14) 0.01672(14) 0.00108(11) 0.00234(10) -0.00065(11)
C1 0.031(2) 0.030(2) 0.039(2) -0.0027(19) 0.0151(17) -0.0040(17)
C2 0.0248(19) 0.034(2) 0.036(2) -0.0084(18) 0.0098(16) 0.0020(17)
C3 0.033(2) 0.027(2) 0.028(2) -0.0073(17) 0.0077(16) 0.0005(17)
N4 0.0263(15) 0.0206(15) 0.0209(15) -0.0007(13) 0.0030(12) 0.0003(13)
C5 0.0255(18) 0.0168(18) 0.029(2) 0.0003(15) 0.0020(15) -0.0027(15)
C6 0.0251(18) 0.0236(19) 0.0233(19) 0.0049(16) 0.0016(14) -0.0026(16)
N7 0.0206(14) 0.0226(15) 0.0166(15) 0.0012(12) 0.0019(11) -0.0019(12)
S8 0.0219(4) 0.0325(5) 0.0181(4) -0.0005(4) 0.0038(3) -0.0025(4)
O9 0.0262(13) 0.0511(17) 0.0173(13) 0.0018(12) -0.0006(10) -0.0008(12)
O10 0.0346(14) 0.0276(14) 0.0295(15) -0.0072(12) 0.0116(11) -0.0050(12)
C11 0.0253(18) 0.035(2) 0.0195(19) -0.0007(17) 0.0055(15) -0.0035(17)
C12 0.033(2) 0.048(3) 0.036(2) 0.016(2) 0.0106(18) 0.006(2)
C13 0.043(2) 0.060(3) 0.055(3) 0.028(3) 0.020(2) 0.001(2)
C14 0.030(2) 0.071(3) 0.038(3) 0.012(2) 0.0143(18) 0.004(2)
C15 0.033(2) 0.057(3) 0.042(3) 0.008(2) 0.0173(19) 0.011(2)
C16 0.035(2) 0.039(2) 0.033(2) 0.0052(19) 0.0152(17) 0.0066(19)
C17 0.041(3) 0.107(5) 0.077(4) 0.032(3) 0.032(3) 0.005(3)
C18 0.044(2) 0.056(3) 0.049(3) -0.020(2) 0.026(2) -0.010(2)
C19 0.033(2) 0.048(3) 0.046(3) -0.008(2) 0.0054(19) 0.002(2)
C21 0.0202(17) 0.0248(19) 0.027(2) 0.0041(16) 0.0034(14) -0.0038(15)
C22 0.0212(18) 0.033(2) 0.029(2) -0.0012(17) 0.0040(15) -0.0049(16)
C23 0.0185(17) 0.0260(19) 0.0228(19) -0.0011(16) -0.0007(14) 0.0102(16)
N24 0.0203(15) 0.0233(15) 0.0219(16) 0.0019(13) 0.0049(12) 0.0035(13)
C25 0.0198(17) 0.0212(18) 0.0215(18) -0.0005(15) 0.0021(14) 0.0017(15)
C26 0.0236(18) 0.0234(19) 0.026(2) 0.0019(16) 0.0031(15) -0.0026(16)
N27 0.0260(16) 0.0265(17) 0.0257(17) -0.0033(14) 0.0018(13) 0.0040(14)
S28 0.0340(5) 0.0237(5) 0.0272(5) 0.0010(4) 0.0121(4) 0.0029(4)
O29 0.0427(15) 0.0315(15) 0.0496(19) -0.0098(14) 0.0216(13) -0.0057(13)
O30 0.0545(16) 0.0391(16) 0.0265(15) 0.0121(13) 0.0178(13) 0.0165(14)
C31 0.0270(18) 0.0197(18) 0.0217(19) 0.0011(15) 0.0070(14) 0.0027(15)
C32 0.0270(19) 0.028(2) 0.028(2) 0.0034(17) 0.0061(15) 0.0056(16)
C33 0.042(2) 0.028(2) 0.023(2) 0.0053(17) 0.0099(16) -0.0020(18)
C34 0.031(2) 0.029(2) 0.032(2) -0.0005(18) 0.0081(16) -0.0043(17)
C35 0.0229(18) 0.039(2) 0.034(2) 0.0045(19) 0.0026(16) 0.0051(18)
C36 0.037(2) 0.031(2) 0.027(2) 0.0030(18) 0.0076(17) 0.0012(18)
C37 0.036(2) 0.063(3) 0.052(3) 0.010(2) 0.021(2) 0.003(2)
C38 0.026(2) 0.056(3) 0.049(3) 0.007(2) 0.0167(19) 0.002(2)
C39 0.037(2) 0.040(2) 0.047(3) 0.001(2) -0.0051(19) -0.013(2)
O41 0.0216(12) 0.0227(13) 0.0318(15) -0.0028(11) 0.0040(10) -0.0005(11)
C42 0.0222(18) 0.0272(19) 0.0218(19) -0.0010(16) 0.0050(15) -0.0003(16)
O43 0.0240(12) 0.0233(13) 0.0257(14) 0.0028(11) -0.0004(10) -0.0023(11)
C44 0.035(2) 0.028(2) 0.048(3) -0.004(2) 0.0012(19) 0.0012(18)

_geom_special_details            
; 
 All esds (except the esd in the dihedral angle between two l.s. planes) 
 are estimated using the full covariance matrix.  The cell esds are taken 
 into account individually in the estimation of esds in distances, angles 
 and torsion angles; correlations between esds in cell parameters are only 
 used when they are defined by crystal symmetry.  An approximate (isotropic) 
 treatment of cell esds is used for estimating esds involving l.s. planes. 
;

loop_
_geom_bond_atom_site_label_1
_geom_bond_atom_site_label_2
_geom_bond_distance
_geom_bond_site_symmetry_2
_geom_bond_publ_flag
Pd1 N4 1.952(3) . ?
Pd1 C1 2.009(3) . ?
Pd1 O41 2.046(2) . ?
Pd1 N7 2.253(3) . ?
Pd1 Pd2 3.1098(3) . ?
Pd2 C21 2.003(3) . ?
Pd2 N24 2.018(3) . ?
Pd2 N7 2.085(3) . ?
Pd2 O43 2.244(2) . ?
C1 C2 1.538(5) . ?
C2 C3 1.501(5) . ?
C2 C19 1.527(5) . ?
C2 C18 1.535(5) . ?
C3 N4 1.271(4) . ?
N4 C5 1.462(4) . ?
C5 C6 1.509(5) . ?
C6 N7 1.495(4) . ?
N7 S8 1.628(3) . ?
S8 O10 1.434(2) . ?
S8 O9 1.443(2) . ?
S8 C11 1.776(3) . ?
C11 C12 1.375(5) . ?
C11 C16 1.379(5) . ?
C12 C13 1.384(5) . ?
C13 C14 1.383(6) . ?
C14 C15 1.377(6) . ?
C14 C17 1.521(5) . ?
C15 C16 1.379(5) . ?
C21 C22 1.536(5) . ?
C22 C23 1.489(5) . ?
C22 C39 1.532(5) . ?
C22 C38 1.541(5) . ?
C23 N24 1.272(4) . ?
N24 C25 1.459(4) . ?
C25 C26 1.516(4) . ?
C26 N27 1.451(4) . ?
N27 S28 1.600(3) . ?
S28 O29 1.427(3) . ?
S28 O30 1.431(3) . ?
S28 C31 1.763(3) . ?
C31 C36 1.375(5) . ?
C31 C32 1.389(5) . ?
C32 C33 1.384(5) . ?
C33 C34 1.401(5) . ?
C34 C35 1.382(5) . ?
C34 C37 1.508(5) . ?
C35 C36 1.386(5) . ?
O41 C42 1.273(4) . ?
C42 O43 1.238(4) . ?
C42 C44 1.508(5) . ?

loop_
_geom_angle_atom_site_label_1
_geom_angle_atom_site_label_2
_geom_angle_atom_site_label_3
_geom_angle
_geom_angle_site_symmetry_1
_geom_angle_site_symmetry_3
_geom_angle_publ_flag
N4 Pd1 C1 81.83(13) . . ?
N4 Pd1 O41 175.12(11) . . ?
C1 Pd1 O41 93.47(12) . . ?
N4 Pd1 N7 82.65(11) . . ?
C1 Pd1 N7 164.10(13) . . ?
O41 Pd1 N7 101.96(9) . . ?
N4 Pd1 Pd2 93.23(8) . . ?
C1 Pd1 Pd2 135.67(12) . . ?
O41 Pd1 Pd2 89.22(6) . . ?
N7 Pd1 Pd2 42.08(7) . . ?
C21 Pd2 N24 81.27(12) . . ?
C21 Pd2 N7 94.03(12) . . ?
N24 Pd2 N7 172.89(11) . . ?
C21 Pd2 O43 168.51(11) . . ?
N24 Pd2 O43 88.99(10) . . ?
N7 Pd2 O43 96.22(9) . . ?
C21 Pd2 Pd1 126.27(9) . . ?
N24 Pd2 Pd1 133.23(8) . . ?
N7 Pd2 Pd1 46.41(7) . . ?
O43 Pd2 Pd1 65.08(6) . . ?
C2 C1 Pd1 110.0(2) . . ?
C3 C2 C19 106.4(3) . . ?
C3 C2 C18 111.2(3) . . ?
C19 C2 C18 109.5(3) . . ?
C3 C2 C1 107.3(3) . . ?
C19 C2 C1 111.0(3) . . ?
C18 C2 C1 111.2(3) . . ?
N4 C3 C2 116.9(3) . . ?
C3 N4 C5 126.0(3) . . ?
C3 N4 Pd1 118.8(2) . . ?
C5 N4 Pd1 114.8(2) . . ?
N4 C5 C6 108.6(3) . . ?
N7 C6 C5 110.6(3) . . ?
C6 N7 S8 112.7(2) . . ?
C6 N7 Pd2 119.0(2) . . ?
S8 N7 Pd2 114.37(14) . . ?
C6 N7 Pd1 102.00(18) . . ?
S8 N7 Pd1 114.65(13) . . ?
Pd2 N7 Pd1 91.51(10) . . ?
O10 S8 O9 117.72(16) . . ?
O10 S8 N7 108.44(15) . . ?
O9 S8 N7 109.52(14) . . ?
O10 S8 C11 106.44(16) . . ?
O9 S8 C11 105.79(16) . . ?
N7 S8 C11 108.57(15) . . ?
C12 C11 C16 120.3(3) . . ?
C12 C11 S8 120.2(3) . . ?
C16 C11 S8 119.4(3) . . ?
C11 C12 C13 119.3(4) . . ?
C14 C13 C12 121.4(4) . . ?
C15 C14 C13 118.0(4) . . ?
C15 C14 C17 121.4(4) . . ?
C13 C14 C17 120.6(4) . . ?
C14 C15 C16 121.5(4) . . ?
C11 C16 C15 119.5(4) . . ?
C22 C21 Pd2 109.5(2) . . ?
C23 C22 C39 110.3(3) . . ?
C23 C22 C21 107.3(3) . . ?
C39 C22 C21 111.6(3) . . ?
C23 C22 C38 107.2(3) . . ?
C39 C22 C38 110.0(3) . . ?
C21 C22 C38 110.3(3) . . ?
N24 C23 C22 118.0(3) . . ?
C23 N24 C25 119.1(3) . . ?
C23 N24 Pd2 116.0(2) . . ?
C25 N24 Pd2 124.0(2) . . ?
N24 C25 C26 109.1(3) . . ?
N27 C26 C25 111.3(3) . . ?
C26 N27 S28 122.6(2) . . ?
O29 S28 O30 119.02(17) . . ?
O29 S28 N27 105.98(15) . . ?
O30 S28 N27 110.24(15) . . ?
O29 S28 C31 108.31(16) . . ?
O30 S28 C31 106.27(16) . . ?
N27 S28 C31 106.38(15) . . ?
C36 C31 C32 120.0(3) . . ?
C36 C31 S28 119.1(3) . . ?
C32 C31 S28 120.8(3) . . ?
C33 C32 C31 119.9(3) . . ?
C32 C33 C34 120.8(3) . . ?
C35 C34 C33 117.9(3) . . ?
C35 C34 C37 121.6(3) . . ?
C33 C34 C37 120.5(4) . . ?
C34 C35 C36 121.7(3) . . ?
C31 C36 C35 119.6(3) . . ?
C42 O41 Pd1 114.5(2) . . ?
O43 C42 O41 125.8(3) . . ?
O43 C42 C44 118.9(3) . . ?
O41 C42 C44 115.4(3) . . ?
C42 O43 Pd2 134.6(2) . . ?

loop_
_geom_hbond_atom_site_label_D
_geom_hbond_atom_site_label_H
_geom_hbond_atom_site_label_A
_geom_hbond_distance_DH
_geom_hbond_distance_HA
_geom_hbond_distance_DA
_geom_hbond_angle_DHA
_geom_hbond_site_symmetry_A
N27 H27 O41 0.9000(1) 1.988(5) 2.882(3) 172(2) 4_565

_refine_diff_density_max         0.713
_refine_diff_density_min         -0.638
_refine_diff_density_rms         0.096

_shelx_res_file                  
; 
  
    JAB1601.res created by SHELXL-2014/7 
  
TITL JAB1601 in P2(1)/n 
REM P2(1)/n (#14 in standard setting) 
REM SS2-285 
CELL 0.71073  13.365210  18.901190  14.556096  90.0000 104.3142  90.0000 
ZERR    4.00   0.000444   0.000731   0.000530   0.0000   0.0036   0.0000 
LATT  1 
SYMM -x+1/2, y+1/2,-z+1/2 
SFAC C H N O Pd S 
UNIT 120 176 16 24 8 8 
TEMP -100 
  
L.S. 6 
OMIT     1   2   0 
OMIT     0   2   1 
FMAP 2 
PLAN 10 
  
ACTA 
  
DFIX 0.9000 0.0001 N27 H27 
  
REM Instructions for potential hydrogen bonds 
EQIV $1 x-1/2, -y+1/2, z-1/2 
HTAB N27 O41_$1 
  
WGHT    0.022100    2.570600 
FVAR       2.65263 
PD1   5    0.612516    0.189807    0.802622    11.00000    0.01910    0.02117 = 
         0.02240   -0.00076    0.00399    0.00012 
PD2   5    0.372970    0.198650    0.738749    11.00000    0.01674    0.02204 = 
         0.01672    0.00108    0.00234   -0.00065 
C1    1    0.728684    0.194220    0.737680    11.00000    0.03098    0.02984 = 
         0.03906   -0.00272    0.01508   -0.00405 
AFIX  23 
H1A   2    0.703417    0.214788    0.673573    11.00000   -1.20000 
H1B   2    0.784337    0.225031    0.774263    11.00000   -1.20000 
AFIX   0 
C2    1    0.771444    0.119503    0.729794    11.00000    0.02481    0.03402 = 
         0.03609   -0.00840    0.00979    0.00200 
C3    1    0.687154    0.067905    0.733410    11.00000    0.03295    0.02714 = 
         0.02803   -0.00733    0.00766    0.00049 
AFIX  43 
H3A   2    0.687769    0.020906    0.710425    11.00000   -1.20000 
AFIX   0 
N4    3    0.614917    0.090025    0.768658    11.00000    0.02630    0.02059 = 
         0.02088   -0.00067    0.00304    0.00027 
C5    1    0.524639    0.049397    0.777386    11.00000    0.02552    0.01683 = 
         0.02877    0.00029    0.00196   -0.00271 
AFIX  23 
H5A   2    0.542506   -0.001416    0.785863    11.00000   -1.20000 
H5B   2    0.468279    0.054749    0.719169    11.00000   -1.20000 
AFIX   0 
C6    1    0.489953    0.076563    0.862014    11.00000    0.02508    0.02364 = 
         0.02329    0.00488    0.00163   -0.00256 
AFIX  23 
H6A   2    0.423878    0.053771    0.864163    11.00000   -1.20000 
H6B   2    0.542011    0.064092    0.920932    11.00000   -1.20000 
AFIX   0 
N7    3    0.476104    0.155082    0.856483    11.00000    0.02058    0.02264 = 
         0.01660    0.00122    0.00193   -0.00191 
S8    6    0.470523    0.190011    0.957352    11.00000    0.02194    0.03254 = 
         0.01806   -0.00053    0.00384   -0.00253 
O9    4    0.552295    0.161531    1.032138    11.00000    0.02622    0.05115 = 
         0.01731    0.00179   -0.00061   -0.00083 
O10   4    0.464641    0.265408    0.946411    11.00000    0.03464    0.02763 = 
         0.02945   -0.00718    0.01155   -0.00502 
C11   1    0.353551    0.162981    0.983874    11.00000    0.02526    0.03538 = 
         0.01946   -0.00072    0.00552   -0.00352 
C12   1    0.348607    0.099690    1.029060    11.00000    0.03251    0.04808 = 
         0.03605    0.01574    0.01060    0.00589 
AFIX  43 
H12A  2    0.406686    0.069007    1.043715    11.00000   -1.20000 
AFIX   0 
C13   1    0.258122    0.081158    1.052965    11.00000    0.04308    0.06048 = 
         0.05506    0.02822    0.01979    0.00096 
AFIX  43 
H13A  2    0.254352    0.037102    1.083344    11.00000   -1.20000 
AFIX   0 
C14   1    0.173068    0.125376    1.033592    11.00000    0.02980    0.07085 = 
         0.03778    0.01183    0.01426    0.00357 
C15   1    0.180160    0.188363    0.988034    11.00000    0.03326    0.05667 = 
         0.04241    0.00794    0.01728    0.01137 
AFIX  43 
H15A  2    0.122501    0.219428    0.974025    11.00000   -1.20000 
AFIX   0 
C16   1    0.269097    0.207340    0.962301    11.00000    0.03459    0.03869 = 
         0.03325    0.00518    0.01523    0.00662 
AFIX  43 
H16A  2    0.272135    0.250640    0.929962    11.00000   -1.20000 
AFIX   0 
C17   1    0.075157    0.104741    1.062509    11.00000    0.04140    0.10661 = 
         0.07663    0.03156    0.03196    0.00476 
AFIX 137 
H17A  2    0.057183    0.142017    1.102408    11.00000   -1.50000 
H17B  2    0.086640    0.060227    1.098091    11.00000   -1.50000 
H17C  2    0.018572    0.098685    1.005658    11.00000   -1.50000 
AFIX   0 
C18   1    0.807435    0.111069    0.638103    11.00000    0.04360    0.05599 = 
         0.04868   -0.02008    0.02562   -0.01024 
AFIX 137 
H18A  2    0.862482    0.145242    0.637741    11.00000   -1.50000 
H18B  2    0.749195    0.119621    0.583353    11.00000   -1.50000 
H18C  2    0.833611    0.062960    0.634667    11.00000   -1.50000 
AFIX   0 
C19   1    0.860934    0.102959    0.814911    11.00000    0.03283    0.04774 = 
         0.04567   -0.00757    0.00543    0.00227 
AFIX 137 
H19A  2    0.916235    0.137635    0.818265    11.00000   -1.50000 
H19B  2    0.887253    0.055378    0.807955    11.00000   -1.50000 
H19C  2    0.836759    0.105243    0.873152    11.00000   -1.50000 
AFIX   0 
C21   1    0.274461    0.117119    0.723460    11.00000    0.02019    0.02478 = 
         0.02715    0.00408    0.00335   -0.00382 
AFIX  23 
H21A  2    0.302312    0.076495    0.694724    11.00000   -1.20000 
H21B  2    0.265855    0.102311    0.786294    11.00000   -1.20000 
AFIX   0 
C22   1    0.169535    0.139239    0.659673    11.00000    0.02125    0.03304 = 
         0.02891   -0.00116    0.00403   -0.00486 
C23   1    0.189885    0.193683    0.592639    11.00000    0.01851    0.02596 = 
         0.02282   -0.00108   -0.00066    0.01020 
AFIX  43 
H23A  2    0.142055    0.201805    0.533434    11.00000   -1.20000 
AFIX   0 
N24   3    0.273303    0.229006    0.617069    11.00000    0.02029    0.02329 = 
         0.02189    0.00188    0.00494    0.00354 
C25   1    0.298674    0.279155    0.550033    11.00000    0.01984    0.02124 = 
         0.02148   -0.00053    0.00207    0.00170 
AFIX  23 
H25A  2    0.331388    0.321784    0.584191    11.00000   -1.20000 
H25B  2    0.234908    0.293930    0.503320    11.00000   -1.20000 
AFIX   0 
C26   1    0.372083    0.244265    0.499417    11.00000    0.02364    0.02337 = 
         0.02627    0.00185    0.00308   -0.00260 
AFIX  23 
H26A  2    0.392833    0.279034    0.456730    11.00000   -1.20000 
H26B  2    0.435077    0.228875    0.546663    11.00000   -1.20000 
AFIX   0 
N27   3    0.324544    0.183615    0.444567    11.00000    0.02604    0.02651 = 
         0.02567   -0.00332    0.00182    0.00402 
H27   2    0.261078    0.186656    0.405278    11.00000    0.02946 
S28   6    0.377424    0.107118    0.455093    11.00000    0.03404    0.02374 = 
         0.02718    0.00098    0.01212    0.00291 
O29   4    0.300066    0.059374    0.405382    11.00000    0.04268    0.03146 = 
         0.04963   -0.00981    0.02164   -0.00566 
O30   4    0.426924    0.093205    0.552362    11.00000    0.05447    0.03914 = 
         0.02649    0.01208    0.01775    0.01648 
C31   1    0.476584    0.111136    0.394757    11.00000    0.02698    0.01967 = 
         0.02173    0.00111    0.00703    0.00268 
C32   1    0.459559    0.142218    0.305791    11.00000    0.02701    0.02810 = 
         0.02775    0.00337    0.00605    0.00558 
AFIX  43 
H32A  2    0.394572    0.163092    0.277550    11.00000   -1.20000 
AFIX   0 
C33   1    0.537392    0.142742    0.258329    11.00000    0.04224    0.02760 = 
         0.02345    0.00532    0.00988   -0.00205 
AFIX  43 
H33A  2    0.525480    0.164212    0.197574    11.00000   -1.20000 
AFIX   0 
C34   1    0.633533    0.111986    0.298820    11.00000    0.03076    0.02915 = 
         0.03181   -0.00050    0.00807   -0.00430 
C35   1    0.648019    0.081532    0.387437    11.00000    0.02289    0.03946 = 
         0.03372    0.00452    0.00265    0.00507 
AFIX  43 
H35A  2    0.712670    0.060330    0.416009    11.00000   -1.20000 
AFIX   0 
C36   1    0.570750    0.081098    0.435730    11.00000    0.03679    0.03126 = 
         0.02698    0.00297    0.00755    0.00122 
AFIX  43 
H36A  2    0.582761    0.060161    0.496819    11.00000   -1.20000 
AFIX   0 
C37   1    0.717898    0.112472    0.246589    11.00000    0.03600    0.06286 = 
         0.05180    0.00961    0.02053    0.00259 
AFIX 137 
H37A  2    0.687070    0.115362    0.178219    11.00000   -1.50000 
H37B  2    0.758575    0.068920    0.260811    11.00000   -1.50000 
H37C  2    0.762883    0.153449    0.266788    11.00000   -1.50000 
AFIX   0 
C38   1    0.102814    0.174490    0.719257    11.00000    0.02575    0.05608 = 
         0.04878    0.00670    0.01666    0.00173 
AFIX 137 
H38A  2    0.141900    0.212937    0.756960    11.00000   -1.50000 
H38B  2    0.084225    0.139320    0.761659    11.00000   -1.50000 
H38C  2    0.039877    0.193635    0.677051    11.00000   -1.50000 
AFIX   0 
C39   1    0.111883    0.076127    0.604967    11.00000    0.03652    0.04047 = 
         0.04703    0.00136   -0.00507   -0.01319 
AFIX 137 
H39A  2    0.045672    0.092142    0.564830    11.00000   -1.50000 
H39B  2    0.099518    0.040562    0.649899    11.00000   -1.50000 
H39C  2    0.153582    0.055310    0.565181    11.00000   -1.50000 
AFIX   0 
O41   4    0.617388    0.296061    0.830142    11.00000    0.02161    0.02268 = 
         0.03184   -0.00282    0.00402   -0.00052 
C42   1    0.533779    0.328818    0.793753    11.00000    0.02221    0.02716 = 
         0.02175   -0.00102    0.00499   -0.00028 
O43   4    0.455105    0.302476    0.741816    11.00000    0.02400    0.02326 = 
         0.02574    0.00280   -0.00045   -0.00228 
C44   1    0.533375    0.406324    0.818144    11.00000    0.03527    0.02794 = 
         0.04783   -0.00420    0.00118    0.00122 
AFIX 137 
H44A  2    0.490029    0.432206    0.764531    11.00000   -1.50000 
H44B  2    0.604051    0.424754    0.831682    11.00000   -1.50000 
H44C  2    0.505782    0.412392    0.874074    11.00000   -1.50000 
  
AFIX   0 
HKLF 4 
  
REM  JAB1601 in P2(1)/n 
REM R1 =  0.0345 for    5616 Fo > 4sig(Fo)  and  0.0511 for all    7079 data 
REM    408 parameters refined using      1 restraints 
  
END 
  
WGHT      0.0222      2.5539 
  
REM Highest difference peak  0.713,  deepest hole -0.638,  1-sigma level  0.096 
Q1    1   0.6127  0.4187  0.8001  11.00000  0.05    0.71 
Q2    1   0.3753  0.4140  0.7415  11.00000  0.05    0.59 
Q3    1   0.1960  0.1642  0.6360  11.00000  0.05    0.48 
Q4    1   0.1389  0.1838  0.6788  11.00000  0.05    0.47 
Q5    1   0.3530  0.2986  0.3658  11.00000  0.05    0.45 
Q6    1   0.4015  0.1695  0.9647  11.00000  0.05    0.45 
Q7    1   0.5730  0.1551  0.8216  11.00000  0.05    0.44 
Q8    1   0.3711  0.1590  0.4436  11.00000  0.05    0.41 
Q9    1   0.7318  0.0492  0.0445  11.00000  0.05    0.40 
Q10   1   0.3488  0.2604  0.5349  11.00000  0.05    0.40 
;
_shelx_res_checksum              74059

_shelx_hkl_file                  
; 
   0   0  -2 354723. 2743.70   1 
   0   0  -3 73.8769 219.786   1 
   0   0  -4 965589. 6510.02   1 
   0   0  -5 32.6337 278.287   1 
   0   0  -6 178055. 3465.29   1 
   0   0  -7 38.1082 293.893   1 
   0   0  -8 6394.43 808.151   1 
   0   0  -9 64.1291 313.676   1 
   0   0 -10 40651.4 2201.56   1 
   0   0 -11 315.409 413.180   1 
   0   0 -12 26389.5 1993.36   1 
   0   0 -13-541.676 609.414   1 
   0   0 -14 42130.9 2723.80   1 
   0   0 -15-334.409 709.008   1 
   0   0 -16 11691.3 1572.56   1 
   0   0 -17 838.170 774.278   1 
   0   1  -2 156537. 1913.94   1 
   0  -1   2 161805. 1919.49   1 
   0   1  -3 39381.1 1174.34   1 
   0  -1   3 37799.6 1151.87   1 
   0   1  -4 53845.5 1597.99   1 
   0  -1   4 53784.5 1548.69   1 
   0   1  -5 50981.9 1724.81   1 
   0  -1   5 55041.6 1716.60   1 
   0   1  -6 124155. 2917.95   1 
   0  -1  -6 124185. 2884.82   1 
   0   1  -7 17198.9 1215.33   1 
   0  -1  -7 17831.2 1224.81   1 
   0   1  -8 29158.4 1669.86   1 
   0  -1  -8 29439.2 1665.22   1 
   0   1  -9 2811.37 577.590   1 
   0  -1  -9 3476.15 669.546   1 
   0  -1 -10 48379.7 2384.42   1 
   0   1 -10 54032.3 2544.20   1 
   0   1 -11 3056.04 727.384   1 
   0  -1 -11 2729.87 686.622   1 
   0  -1 -12 88647.3 3566.54   1 
   0   1 -12 95289.9 3706.97   1 
   0   1 -13 7652.24 1205.41   1 
   0  -1 -13 8392.24 1208.86   1 
   0  -1 -14 139690. 4841.39   1 
   0   1 -14 145892. 4981.26   1 
   0   1 -15 10962.0 1499.24   1 
   0  -1 -15 10714.3 1469.65   1 
   0  -1 -16 48077.7 3076.63   1 
   0   1 -16 39978.6 2877.56   1 
   0   1 -17 9125.63 1454.49   1 
   0  -1 -17 9500.60 1527.90   1 
   0   2  -1 288869. 1982.18   2 
   0  -2   1 291135. 2364.73   1 
   0   2  -2 136569. 1959.24   1 
   0   2  -2 133961. 1698.96   2 
   0  -2   2 140283. 1737.11   2 
   0  -2   2 133184. 1931.74   1 
   0   2  -3 411714. 3945.47   1 
   0  -2   3 416679. 3862.25   1 
   0   2  -3 409042. 3556.77   2 
   0   2  -4 383980. 4299.52   1 
   0  -2   4 394586. 4211.56   1 
   0   2  -5 2209.76 467.070   1 
   0  -2   5 2298.00 426.446   1 
   0   2  -6 4616.00 620.453   1 
   0  -2   6 4147.68 568.981   1 
   0   2  -7 22989.2 1397.30   1 
   0  -2   7 24226.9 1342.16   1 
   0   2  -8-145.344 360.397   1 
   0  -2  -8-209.587 377.367   1 
   0  -2  -9 1651.36 498.621   1 
   0   2  -9 2047.63 510.112   1 
   0   2 -10 3190.50 693.195   1 
   0  -2 -10 4385.31 807.731   1 
   0   2 -11 525.672 442.482   1 
   0  -2 -11-6.86624 390.787   1 
   0  -2 -12 133.902 407.156   1 
   0   2 -12 78.6287 390.020   1 
   0  -2 -13-511.339 655.926   1 
   0   2 -13-570.190 582.216   1 
   0  -2 -14 16778.5 1741.31   1 
   0   2 -14 13536.0 1606.48   1 
   0   2 -15-740.646 594.055   1 
   0  -2 -15 980.085 620.144   1 
   0  -2 -16 12306.3 1638.53   1 
   0   2 -16 11414.3 1570.81   1 
   0   2 -17 6642.33 1335.84   1 
   0  -2 -17 6656.56 1312.36   1 
   0   3   0 520.874 254.045   1 
   0  -3   0 324.371 247.996   1 
   0   3  -1 60926.5 1058.09   2 
   0  -3   1 59364.7 1061.85   2 
   0  -3   1 60661.6 1329.69   1 
   0   3  -1 60276.9 1320.91   1 
   0   3  -2 3778.68 348.159   2 
   0  -3   2 3594.03 393.051   1 
   0   3  -2 2733.96 364.361   1 
   0  -3   2 3225.47 341.193   2 
   0  -3   3 49084.9 1425.19   1 
   0   3  -3 47634.1 1257.67   2 
   0   3  -3 47668.2 1454.96   1 
   0   3  -4 13244.5 855.292   1 
   0  -3   4 13688.7 862.058   1 
   0   3  -4 13156.6 765.072   2 
   0   3  -5 47325.9 1562.43   2 
   0   3  -5 45638.0 1722.11   1 
   0  -3   5 49820.3 1704.75   1 
   0   3  -6 43309.2 1606.11   2 
   0  -3   6 44367.3 1738.33   1 
   0   3  -6 42432.5 1797.80   1 
   0   3  -7 6338.17 698.985   2 
   0   3  -7 6841.46 814.494   1 
   0  -3   7 7540.14 769.818   1 
   0   3  -8 40847.1 2018.86   1 
   0   3  -8 42716.6 1828.57   2 
   0   3  -9 20855.7 1557.33   1 
   0  -3 -10 11612.5 1233.05   1 
   0   3 -10 13456.3 1325.52   1 
   0   3 -11 32539.2 2143.36   1 
   0  -3 -11 32826.7 2090.21   1 
   0  -3 -12 10374.4 1295.29   1 
   0   3 -12 12917.5 1419.41   1 
   0   3 -13 99392.2 4065.32   1 
   0  -3 -13 100053. 3981.90   1 
   0   3 -14 14720.9 1676.55   1 
   0  -3 -14 17093.7 1770.89   1 
   0   3 -15 44692.0 2933.38   1 
   0  -3 -15 37844.0 2692.50   1 
   0   3 -16 13595.4 1723.59   1 
   0  -3 -16 15461.4 1773.47   1 
   0   3 -17 38068.5 2844.58   1 
   0  -3 -17 44837.8 3072.19   1 
   0  -4   0 474032. 4374.35   1 
   0  -4   0 472431. 3702.06   2 
   0  -4   1 517508. 3541.70   2 
   0  -4   1 522434. 4418.56   1 
   0   4  -2 3870.21 469.016   1 
   0  -4   2 3609.54 380.218   2 
   0   4  -2 2974.79 328.086   2 
   0  -4   2 3056.84 398.286   1 
   0  -4   3 44292.3 1266.25   2 
   0   4  -3 42746.2 1235.68   2 
   0  -4   3 42576.0 1418.90   1 
   0   4  -3 40960.8 1426.54   1 
   0   4  -4 50.3481 222.328   2 
   0   4  -4 93.9768 296.911   1 
   0  -4   4 537.550 314.839   1 
   0   4  -5 132230. 2593.06   2 
   0  -4   5 132261. 2839.98   1 
   0   4  -5 128782. 2973.33   1 
   0  -4   6 2597.08 470.876   1 
   0   4  -6 1721.17 478.050   1 
   0   4  -6 3036.09 475.220   2 
   0  -4   7 147.990 307.558   1 
   0   4  -7 422.570 250.102   2 
   0   4  -7 129.448 301.878   1 
   0   4  -8 12224.6 988.068   2 
   0   4  -8 9430.64 1001.55   1 
   0   4  -9-265.293 359.659   1 
   0   4 -10 2062.67 634.917   1 
   0   4 -11 10431.9 1240.14   1 
   0  -4 -11 10562.9 1251.40   1 
   0   4 -12 10742.5 1315.72   1 
   0  -4 -12 10836.1 1297.29   1 
   0  -4 -13 4807.42 984.649   1 
   0   4 -13 4781.50 1019.52   1 
   0   4 -14-432.506 595.075   1 
   0  -4 -14-10.4976 494.323   1 
   0  -4 -15 16481.5 1777.96   1 
   0   4 -15 15523.3 1752.71   1 
   0   4 -16 1777.95 770.206   1 
   0  -4 -16 2787.83 802.811   1 
   0  -4 -17 7937.53 1412.44   1 
   0  -5   0 916.824 387.341   1 
   0   5   0 754.637 399.263   1 
   0  -5   0 1108.32 345.490   2 
   0   5  -1 173197. 2933.12   1 
   0  -5   1 170271. 2870.04   1 
   0  -5   1 177730. 2350.21   2 
   0   5  -1 178551. 2322.06   2 
   0  -5   2 1411.45 289.218   2 
   0  -5   2 1776.15 379.816   1 
   0   5  -2 1356.05 348.131   1 
   0   5  -2 2144.44 314.266   2 
   0   5  -3 836.502 329.351   1 
   0  -5   3 859.008 294.618   2 
   0  -5   3 1237.41 339.605   1 
   0   5  -3 1160.66 289.535   2 
   0   5  -4 16376.4 877.952   2 
   0   5  -4 16055.5 1031.99   1 
   0  -5   4 15580.4 898.326   2 
   0  -5   4 16330.0 1016.75   1 
   0   5  -5 51817.5 1646.99   2 
   0   5  -5 47559.6 1884.71   1 
   0  -5   5 53414.4 1884.73   1 
   0  -5   6 10543.0 892.732   1 
   0   5  -6 8782.81 898.914   1 
   0   5  -6 9789.37 785.435   2 
   0   5  -7 15003.8 1031.84   2 
   0   5  -7 14359.2 1186.19   1 
   0   5  -8-119.735 354.404   2 
   0   5  -8 252.322 349.775   1 
   0   5  -9 27390.7 1818.89   1 
   0   5 -10-29.0352 352.915   1 
   0   5 -11 10719.9 1261.06   1 
   0   5 -12 5622.87 1015.71   1 
   0  -5 -12 5773.81 1019.78   1 
   0  -5 -13 156693. 5007.67   1 
   0   5 -13 156665. 5109.56   1 
   0  -5 -14 12888.2 1540.90   1 
   0   5 -14 10756.1 1445.01   1 
   0  -5 -15 40959.4 2800.56   1 
   0   5 -15 43815.2 2889.48   1 
   0  -5 -16 1299.26 674.443   1 
   0   5 -16 70.2633 567.168   1 
   0  -5 -17 32332.6 2649.95   1 
   0   6   0 567.000 343.327   1 
   0  -6   0 750.391 344.042   1 
   0  -6   0 461.036 289.030   2 
   0  -6   1 508585. 5410.51   1 
   0   6  -1 501790. 5513.82   1 
   0   6  -1 509806. 4302.37   2 
   0  -6   1 507153. 4345.33   2 
   0  -6  -1 518330. 5273.93   1 
   0   6  -2 202519. 3492.58   1 
   0  -6   2 211366. 2821.65   2 
   0  -6   2 211828. 3424.09   1 
   0   6  -2 207617. 2739.54   2 
   0   6  -3 158149. 2542.00   2 
   0  -6   3 159645. 2601.63   2 
   0   6  -3 161894. 3225.01   1 
   0  -6   3 164401. 3109.14   1 
   0   6  -4 78240.2 2372.62   1 
   0  -6   4 84575.7 2332.56   1 
   0   6  -4 83228.5 1966.52   2 
   0  -6   4 82810.0 2044.68   2 
   0  -6   5 253381. 4281.04   1 
   0   6  -5 260237. 3761.96   2 
   0   6  -6 11686.3 875.645   2 
   0  -6   6 12554.4 1008.64   1 
   0   6  -6 11341.0 1038.79   1 
   0   6  -7-214.780 387.479   1 
   0   6  -7 58.6469 217.115   2 
   0   6  -8 1676.88 395.811   2 
   0   6  -8 1829.48 542.961   1 
   0   6  -9 7814.26 1009.12   1 
   0   6 -10 6203.19 980.109   1 
   0   6 -11 10992.7 1309.05   1 
   0   6 -12 683.213 458.312   1 
   0  -6 -13 2662.77 756.716   1 
   0   6 -13 3735.08 942.385   1 
   0  -6 -14-28.0687 583.507   1 
   0   6 -14 1624.19 775.215   1 
   0   6 -15 21628.7 2115.84   1 
   0  -6 -15 22802.8 2120.38   1 
   0   6 -16 101.838 528.046   1 
   0  -6 -16 1001.31 622.899   1 
   0  -7   0 486.485 322.695   1 
   0  -7   0 474.400 320.563   2 
   0   7  -1 12652.0 1011.27   1 
   0  -7  -1 12763.2 930.547   1 
   0  -7   1 13256.9 809.993   2 
   0  -7   1 12743.0 978.386   1 
   0  -7   2 49403.3 1805.09   1 
   0  -7   2 45577.5 1442.35   2 
   0   7  -2 45476.8 1386.83   2 
   0   7  -2 44848.4 1803.66   1 
   0  -7   3 2066.92 439.709   1 
   0   7  -3 1216.34 294.576   2 
   0  -7   3 2491.88 409.281   2 
   0   7  -3 1988.31 429.246   1 
   0  -7   4 16755.5 975.124   2 
   0   7  -4 15928.1 1141.67   1 
   0  -7   4 15877.7 1083.89   1 
   0   7  -4 16908.8 926.552   2 
   0  -7   5 58175.6 2120.61   1 
   0   7  -5 57712.8 2233.89   1 
   0  -7   5 56321.8 1879.32   2 
   0   7  -5 57371.7 1781.00   2 
   0   7  -6 34333.8 1508.88   2 
   0   7  -6 33127.3 1753.17   1 
   0   7  -7 1801.22 564.324   1 
   0   7  -7 1401.84 355.152   2 
   0   7  -8 3326.48 668.830   1 
   0   7  -8 3967.50 599.328   2 
   0   7  -9 8319.39 1058.71   1 
   0   7 -10 6668.63 1038.08   1 
   0   7 -11 3704.01 819.626   1 
   0   7 -12 29761.9 2254.82   1 
   0   7 -13 31667.6 2419.27   1 
   0   7 -14 42343.9 2843.40   1 
   0  -7 -14 45042.1 2833.32   1 
   0  -7 -15 23264.6 2132.63   1 
   0   7 -15 24361.8 2232.05   1 
   0   7 -16 33655.4 2695.39   1 
   0  -7 -16 32760.3 2589.75   1 
   0  -8   0 761059. 6418.36   2 
   0  -8   0 777631. 7460.94   1 
   0  -8   1 38918.9 1759.67   1 
   0  -8   1 38577.2 1451.57   2 
   0   8  -1 41048.2 1871.17   1 
   0  -8  -1 42651.8 1770.46   1 
   0   8  -2 243686. 4422.84   1 
   0   8  -2 251003. 3451.89   2 
   0  -8   2 252779. 4328.19   1 
   0  -8   2 250149. 3526.76   2 
   0   8  -3 90275.9 2099.46   2 
   0  -8   3 90215.7 2542.74   1 
   0  -8   3 94559.8 2249.16   2 
   0   8  -3 89638.9 2748.67   1 
   0   8  -4 130079. 2610.53   2 
   0  -8   4 133296. 2751.49   2 
   0   8  -4 124140. 3321.85   1 
   0  -8   4 128726. 3160.65   1 
   0  -8   5 23514.1 1246.73   2 
   0   8  -5 21369.0 1458.68   1 
   0   8  -5 22195.5 1142.75   2 
   0   8  -6 38095.0 1563.55   2 
   0   8  -6 36213.6 1934.64   1 
   0   8  -7 44229.5 1794.11   2 
   0   8  -7 41447.4 2140.85   1 
   0   8  -8 290.786 273.203   2 
   0   8  -8 908.755 437.470   1 
   0   8  -9 2750.15 639.673   1 
   0   8 -10 900.679 456.330   1 
   0   8 -11-480.699 530.156   1 
   0   8 -12-709.182 687.736   1 
   0   8 -13 3944.00 953.964   1 
   0   8 -14 5890.94 1129.83   1 
   0  -8 -14 6414.18 1227.84   1 
   0   8 -15 1583.52 611.292   1 
   0  -8 -15 226.324 541.785   1 
   0  -8 -16 8032.46 1388.86   1 
   0  -9   0 773.641 447.676   2 
   0  -9   0 1226.17 470.245   1 
   0  -9   1 46002.3 1659.90   2 
   0  -9  -1 50110.2 2042.35   1 
   0  -9   1 49421.4 2058.26   1 
   0   9  -1 47514.3 2116.96   1 
   0  -9  -2 73147.3 2388.92   1 
   0  -9   2 72937.0 2029.66   2 
   0   9  -2 68548.4 2536.33   1 
   0   9  -2 69238.4 1926.03   2 
   0  -9   2 72950.7 2517.36   1 
   0  -9   3 3674.08 511.533   2 
   0  -9   3 5211.95 687.226   1 
   0   9  -3 5060.44 546.149   2 
   0   9  -3 4441.45 718.146   1 
   0  -9   4 26940.5 1318.65   2 
   0   9  -4 28198.5 1278.67   2 
   0   9  -4 28214.0 1701.77   1 
   0   9  -5 15544.5 1335.49   1 
   0   9  -5 15316.0 982.552   2 
   0  -9   5 13218.3 996.645   2 
   0  -9   6 24940.1 1385.72   2 
   0   9  -6 27232.6 1763.56   1 
   0   9  -6 27226.7 1353.93   2 
   0   9  -7-5.82383 227.773   2 
   0   9  -7-181.074 419.567   1 
   0   9  -8 20564.0 1649.27   1 
   0   9  -9-378.270 466.780   1 
   0   9 -10 19316.1 1717.82   1 
   0   9 -11 6250.11 1062.54   1 
   0   9 -12 63206.8 3313.81   1 
   0   9 -13 1062.99 716.322   1 
   0   9 -14 86009.4 4052.89   1 
   0  -9 -15 67.8025 624.138   1 
   0   9 -15 52.7958 536.427   1 
   0  -9 -16 22785.2 2177.34   1 
   0 -10   0 724727. 8039.43   1 
   0 -10   0 754667. 7080.83   2 
   0 -10  -1 54796.0 2213.66   1 
   0 -10   1 52832.8 2223.77   1 
   0  10  -1 51631.2 2335.43   1 
   0 -10   1 52470.9 1831.65   2 
   0 -10  -2 169213. 3831.08   1 
   0 -10   2 163012. 3209.16   2 
   0 -10   2 170243. 4007.94   1 
   0  10  -2 162837. 4133.96   1 
   0 -10   3 8210.60 746.907   2 
   0  10  -3 7488.61 963.112   1 
   0  10  -3 8651.67 734.367   2 
   0  10  -4 183691. 4435.18   1 
   0 -10   4 183943. 3526.28   2 
   0  10  -4 181755. 3317.50   2 
   0  10  -5 13214.7 958.936   2 
   0  10  -5 14226.3 1273.28   1 
   0 -10   5 14862.3 1054.26   2 
   0  10  -6 53479.9 1951.54   2 
   0  10  -6 51552.4 2504.01   1 
   0 -10   6 51748.0 2046.98   2 
   0  10  -7 22331.7 1295.03   2 
   0  10  -7 22216.5 1717.19   1 
   0  10  -8 5390.02 936.731   1 
   0  10  -9 1636.67 637.353   1 
   0  10 -10 13748.2 1492.40   1 
   0  10 -11 4351.84 926.838   1 
   0  10 -12 1336.94 582.346   1 
   0  10 -13 1144.73 686.146   1 
   0  10 -14 27429.9 2312.15   1 
   0  10 -15 2097.07 681.463   1 
   0 -10 -16 8513.12 1433.64   1 
   0 -11   0 1594.21 546.095   2 
   0 -11   1 9369.71 839.934   2 
   0 -11  -1 9923.77 920.839   2 
   0  11  -1 8785.01 1045.50   1 
   0 -11   2 2223.58 490.292   2 
   0  11  -2 937.557 471.381   1 
   0 -11   3 21758.7 1259.03   2 
   0  11  -3 22724.8 1657.94   1 
   0  11  -3 20963.8 1160.47   2 
   0 -11   4 287.946 295.778   2 
   0  11  -4 58.3170 247.286   2 
   0  11  -4-535.055 516.583   1 
   0  11  -5 44979.5 2385.17   1 
   0  11  -5 45934.4 1755.62   2 
   0 -11   5 44508.7 1885.82   2 
   0 -11   6 14462.3 1126.02   2 
   0  11  -6 15113.8 1062.80   2 
   0  11  -6 14901.3 1437.45   1 
   0  11  -7 372.377 463.508   1 
   0  11  -7 1102.35 358.721   2 
   0  11  -8 26979.2 2008.83   1 
   0  11  -9-13.5124 448.656   1 
   0  11 -10 20419.9 1886.22   1 
   0  11 -11 11383.8 1462.15   1 
   0  11 -12 55844.2 3250.33   1 
   0  11 -13 28199.5 2350.09   1 
   0  11 -14 47699.7 3165.95   1 
   0 -12   0 47593.2 1969.64   2 
   0 -12  -1 153556. 3564.14   2 
   0 -12   1 153977. 3430.44   2 
   0  12  -2 106595. 3689.78   1 
   0 -12   2 106128. 2856.56   2 
   0  12  -3 86342.3 3363.02   1 
   0 -12   3 88939.8 2585.61   2 
   0  12  -4 46033.2 1796.70   2 
   0  12  -4 44027.3 2413.42   1 
   0 -12   4 43195.4 1866.78   2 
   0  12  -5 45447.3 1817.93   2 
   0  12  -5 44910.1 2478.78   1 
   0 -12   5 43253.8 1885.51   2 
   0  12  -6 30421.9 1504.01   2 
   0 -12   6 29509.1 1645.08   2 
   0  12  -6 33961.2 2190.48   1 
   0 -12   7 510.754 295.923   2 
   0  12  -7 817.747 413.352   1 
   0  12  -8 8952.32 1221.10   1 
   0  12  -9 9591.03 1366.01   1 
   0  12 -10 11370.4 1490.59   1 
   0  12 -11 2898.54 840.510   1 
   0  12 -12 6490.03 1240.57   1 
   0  12 -13 859.084 710.193   1 
   0  12 -14 8852.56 1477.78   1 
   0 -13   0 41.0455 254.327   2 
   0 -13  -1 4613.23 730.439   2 
   0 -13   1 6000.37 786.697   2 
   0  13  -2 7229.50 1045.28   1 
   0 -13   2 5812.18 740.588   2 
   0  13  -3 11931.6 1330.86   1 
   0 -13   3 9359.26 903.412   2 
   0 -13   4 4052.69 644.021   2 
   0  13  -4 4280.02 821.323   1 
   0  13  -4 4693.73 620.597   2 
   0 -13   5 21922.7 1397.82   2 
   0  13  -5 18793.4 1192.64   2 
   0  13  -5 19875.8 1755.28   1 
   0  13  -6 15519.6 1111.17   2 
   0 -13   6 15778.3 1218.88   2 
   0  13  -6 18554.5 1698.53   1 
   0 -13   7 4060.46 676.470   2 
   0  13  -7 5712.48 1013.25   1 
   0  13  -8 2053.44 722.533   1 
   0  13  -9 3197.66 874.651   1 
   0  13 -10 4119.02 935.972   1 
   0  13 -11 35766.0 2614.24   1 
   0  13 -12 2645.17 872.943   1 
   0  13 -13 64245.3 3705.41   1 
   0 -14   0 29718.2 1683.99   2 
   0 -14  -1 157578. 3859.26   2 
   0 -14   1 158750. 3696.70   2 
   0  14  -2 2060.30 635.607   1 
   0 -14   2 1823.02 477.552   2 
   0 -14  -2 2273.41 594.914   2 
   0 -14   3 77536.4 2608.69   2 
   0  14  -3 80409.4 3515.87   1 
   0 -14   4 8463.03 903.662   2 
   0  14  -4 9163.75 1232.56   1 
   0  14  -5 78711.0 2453.72   2 
   0  14  -5 83764.8 3623.32   1 
   0 -14   5 82875.6 2733.41   2 
   0  14  -6 5848.77 1061.87   1 
   0 -14   6 5399.56 783.753   2 
   0 -14   7-282.446 482.877   2 
   0  14  -7 385.600 465.660   1 
   0  14  -8 32481.1 2405.96   1 
   0  14  -9 466.184 514.976   1 
   0  14 -10 7368.22 1261.39   1 
   0  14 -11 1048.91 739.112   1 
   0  14 -12 16940.9 1935.49   1 
   0  14 -13 592.806 616.057   1 
   0 -15   0-17.5461 447.964   2 
   0 -15   1 7529.63 898.297   2 
   0 -15  -1 7443.95 933.968   2 
   0 -15  -2 19482.9 1461.65   2 
   0 -15   2 18002.8 1302.78   2 
   0 -15   3 287.186 315.222   2 
   0  15  -3 490.113 530.258   1 
   0  15  -4-574.682 683.721   1 
   0 -15   4-302.529 434.172   2 
   0  15  -5 1451.83 398.016   2 
   0 -15   5 2526.56 620.945   2 
   0  15  -5 3094.86 904.142   1 
   0  15  -6 50245.1 2995.51   1 
   0 -15   6 52159.9 2276.05   2 
   0  15  -7-153.985 463.493   1 
   0 -15   7 117.026 310.577   2 
   0  15  -8-350.737 543.833   1 
   0  15  -9 18435.2 1953.01   1 
   0  15 -10 820.251 580.682   1 
   0  15 -11 3368.55 903.963   1 
   0  15 -12 16990.3 1948.10   1 
   0 -16   0 102319. 3179.57   2 
   0 -16  -1 44280.0 2158.74   2 
   0 -16   1 44516.1 2081.17   2 
   0 -16   2 59230.3 2379.03   2 
   0 -16  -2 55191.6 2461.38   2 
   0 -16  -3 3983.29 736.530   2 
   0  16  -3 5098.08 962.115   1 
   0 -16   3 4438.07 682.511   2 
   0  16  -4 26733.1 2237.66   1 
   0 -16   4 27349.2 1647.24   2 
   0  16  -5 54591.7 3191.92   1 
   0 -16   5 50031.8 2263.19   2 
   0 -16   6 3370.41 630.621   2 
   0  16  -6 4142.58 947.640   1 
   0  16  -7 2792.06 862.864   1 
   0 -16   7 2080.16 531.338   2 
   0  16  -8 2031.38 720.366   1 
   0  16  -9 9699.14 1428.74   1 
   0  16 -10 9660.99 1505.18   1 
   0  16 -11 1582.71 597.039   1 
   0 -17   0 418.046 412.055   2 
   0 -17  -1 2321.35 579.636   2 
   0 -17   1 1678.94 571.232   2 
   0 -17  -2 8936.23 1079.97   2 
   0 -17   2 9016.01 1011.24   2 
   0 -17  -3 3471.01 769.220   2 
   0 -17   3 3883.91 710.978   2 
   0  17  -3 4381.11 950.326   1 
   0  17  -4 7208.41 1251.91   1 
   0 -17   4 2941.23 597.161   2 
   0 -17   5 5479.31 828.024   2 
   0  17  -5 6878.18 1276.02   1 
   0 -17   6 7342.12 930.539   2 
   0  17  -6 9672.96 1503.47   1 
   0 -17   7 470.631 444.986   2 
   0  17  -7 2181.48 808.720   1 
   0  17  -8 1087.31 672.184   1 
   0  17  -9-496.760 620.417   1 
   0  17 -10 8058.99 1430.77   1 
   0  17 -11 132.173 499.624   1 
   0 -18   0 86485.4 3017.77   2 
   0 -18  -1 17.0867 443.861   2 
   0 -18   1 857.074 390.769   2 
   0 -18   2 77300.0 2808.99   2 
   0 -18  -2 79252.3 3069.30   2 
   0 -18  -3-249.825 390.058   2 
   0 -18   3-42.5722 410.917   2 
   0 -18   4 35003.1 1928.73   2 
   0  18  -4 32197.7 2535.37   1 
   0 -18  -4 30795.3 2074.15   2 
   0 -18   5 5249.40 809.971   2 
   0  18  -5 3798.87 958.423   1 
   0 -18   6 3040.69 593.720   2 
   0  18  -6 5102.18 1093.10   1 
   0  18  -7 13037.3 1719.08   1 
   0  18  -8 337.247 632.819   1 
   0  18  -9 8960.90 1501.03   1 
   0  18 -10-158.881 490.527   1 
   0 -19   0 989.898 491.952   2 
   0 -19  -1 2439.91 595.966   2 
   0 -19   1 3077.64 654.862   2 
   0 -19   2 3594.41 745.040   2 
   0 -19  -2 2633.31 689.171   2 
   0 -19   3 4217.80 749.948   2 
   0 -19  -3 5911.49 932.948   2 
   0 -19  -4 5704.82 989.465   2 
   0 -19   4 6038.35 908.132   2 
   0  19  -5 12189.5 1660.74   1 
   0  19  -6 3718.62 945.248   1 
   0  19  -7 9945.80 1602.70   1 
   0  19  -8 1973.66 870.194   1 
   0  19  -9-94.6433 587.500   1 
   0 -20   0 60718.2 2651.60   2 
   0 -20   1 32634.1 1916.78   2 
   0 -20  -1 31159.5 1961.19   2 
   0 -20  -2 28380.9 1968.90   2 
   0 -20  -3 614.177 518.969   2 
   0 -20  -4 34769.7 2246.82   2 
   0  20  -5 3080.09 981.853   1 
   0 -20  -5 2775.23 787.390   2 
   0  20  -6 7765.82 1397.73   1 
   0  20  -7 11085.7 1692.31   1 
   0 -21  -2 377.033 433.090   2 
   0 -21  -3 12847.9 1385.74   2 
   0 -21  -4 4717.99 954.958   2 
   0 -21  -5 15371.1 1569.54   2 
   0  21  -6 2063.19 905.741   1 
   0 -21  -6 2921.63 807.974   2 
   0 -22  -6 4581.61 939.129   2 
   0 -22  -7 489.776 486.539   2 
   1   0 -17 51653.0 3268.60   1 
   1   0 -16-351.102 724.302   1 
   1   0 -15 20977.7 2032.31   1 
   1   0 -14-672.052 539.081   1 
   1   0 -13 7258.57 1155.12   1 
   1   0 -12-139.325 378.167   1 
   1   0 -11 6510.26 992.485   1 
   1   0 -10-303.006 457.382   1 
   1   0  -9 48298.5 2268.50   1 
   1   0  -8 66.8255 315.447   1 
   1   0  -7 122417. 3130.90   1 
   1   0  -6-68.3890 329.579   1 
   1   0  -5 311781. 4199.51   1 
   1   0  -4-165.549 279.665   1 
   1   0  -2 635.797 159.319   2 
   1   0   2 245.612 148.922   1 
  -1   0  -2 122.645 135.297   1 
  -1   0  -3 100296. 1805.16   1 
  -1   0  -4-160.761 237.552   1 
  -1   0  -5 3187.35 487.840   1 
  -1   0  -6-75.6558 252.648   1 
  -1   0  -7 199550. 3980.77   1 
  -1   0  -8 409.489 323.384   1 
  -1   0  -9 210908. 4670.40   1 
  -1   0 -10 1.35326 358.615   1 
  -1   0 -11 79657.6 3227.29   1 
  -1   0 -12-584.082 503.443   1 
  -1   0 -13 133087. 4598.47   1 
  -1   0 -14 257.519 511.376   1 
  -1   0 -15 29864.3 2379.20   1 
  -1   0 -16-70.5369 464.276   1 
  -1   0 -17 37354.3 2781.09   1 
   1   1 -17 24566.7 2349.19   1 
   1  -1 -17 18915.7 2068.75   1 
   1  -1 -16 62.6641 519.908   1 
   1   1 -16-483.482 680.704   1 
   1  -1 -15 14216.0 1634.23   1 
   1   1 -15 15241.6 1761.14   1 
   1  -1 -14 274.767 438.474   1 
   1   1 -14 126.376 502.209   1 
   1  -1 -13 1099.19 609.707   1 
   1   1 -13-179.257 519.248   1 
   1   1 -12 11461.7 1340.13   1 
   1  -1 -12 13824.5 1468.84   1 
   1  -1 -11 2095.72 660.720   1 
   1   1 -11 3997.12 787.024   1 
   1  -1 -10 5017.53 858.730   1 
   1   1 -10 4877.48 855.022   1 
   1  -1  -9 24845.7 1661.09   1 
   1   1  -9 23604.5 1602.69   1 
   1   1  -8 9173.08 955.007   1 
   1  -1  -8 7782.18 917.107   1 
   1  -1  -7 74616.6 2466.43   1 
   1   1  -7 75197.0 2481.81   1 
   1   1  -6 73078.5 2248.08   1 
   1   1  -5 295940. 4097.47   1 
   1   1  -4 168704. 2678.04   2 
   1   1  -4 166869. 2748.55   1 
   1   1  -3 785334. 5081.88   2 
   1   1  -3 790827. 5157.38   1 
   1   1  -2 30597.5 855.269   2 
  -1  -1   2 29024.7 853.028   2 
   1  -1   1 112252. 1331.51   1 
  -1   1  -1 156003. 1571.68   1 
   1  -1   2 5776.32 397.401   1 
  -1   1  -2 5715.48 409.024   1 
  -1   1  -3 1251.02 290.126   1 
   1  -1   3 498.864 204.716   1 
  -1   1  -4 13099.3 801.397   1 
  -1  -1  -4 12224.1 766.791   1 
   1  -1   4 11921.9 774.391   1 
  -1  -1  -5 1112.74 362.503   1 
  -1   1  -5 500.344 302.869   1 
   1  -1   5 978.118 293.671   1 
  -1   1  -6-375.017 314.536   1 
  -1  -1  -6 203.164 276.660   1 
  -1  -1  -7 105532. 2896.17   1 
  -1   1  -7 110449. 2990.21   1 
  -1   1  -8 12680.3 1130.26   1 
  -1  -1  -8 13192.3 1131.54   1 
  -1   1  -9 3735.84 741.475   1 
  -1  -1  -9 2387.60 592.481   1 
  -1   1 -10 2193.43 580.978   1 
  -1  -1 -10 3055.97 675.676   1 
  -1   1 -11 249.401 382.122   1 
  -1  -1 -11 26.5887 396.474   1 
  -1   1 -12 6004.47 987.990   1 
  -1  -1 -12 5936.71 1011.90   1 
  -1   1 -13 570.596 578.543   1 
  -1  -1 -13 942.686 721.406   1 
  -1  -1 -14 1136.16 695.396   1 
  -1   1 -14 117.125 640.473   1 
  -1   1 -15 5290.93 1135.22   1 
  -1  -1 -15 6147.39 1157.25   1 
  -1  -1 -16-521.930 607.950   1 
  -1   1 -16 922.037 588.500   1 
  -1  -1 -17-367.797 644.582   1 
  -1   1 -17-287.571 619.717   1 
   1   2 -17 25472.2 2328.47   1 
   1  -2 -17 26802.0 2376.66   1 
   1  -2 -16 15732.2 1804.28   1 
   1   2 -16 12890.6 1700.90   1 
   1   2 -15 9364.76 1384.50   1 
   1  -2 -15 9944.79 1424.58   1 
   1  -2 -14 7497.85 1160.10   1 
   1   2 -14 8053.59 1265.86   1 
   1   2 -13 20597.3 1869.82   1 
   1  -2 -13 20273.6 1848.79   1 
   1   2 -12 895.048 540.688   1 
   1  -2 -12 323.849 395.186   1 
   1  -2 -11 1320.00 539.401   1 
   1   2 -11 3080.62 721.710   1 
   1  -2 -10 44478.0 2311.64   1 
   1   2 -10 44274.4 2330.85   1 
   1   2  -9 9986.30 1096.21   1 
   1  -2  -9 8218.07 989.802   1 
   1   2  -8 11501.0 980.032   2 
   1   2  -8 10298.0 1029.16   1 
   1   2  -7 127104. 3215.66   1 
   1   2  -7 133309. 3050.62   2 
   1   2  -6 55830.1 1864.12   2 
   1   2  -6 56380.8 1989.88   1 
  -1  -2   6 53856.5 1866.73   1 
  -1  -2   5 261837. 3739.98   1 
   1   2  -5 256719. 3882.84   1 
   1   2  -5 251519. 3641.95   2 
   1   2  -4 4973.80 513.572   2 
   1   2  -4 4457.18 523.737   1 
  -1  -2   4 5622.28 553.384   1 
   1   2  -3 193.056 232.231   2 
  -1  -2   3 309.710 253.837   1 
   1   2  -3 357.660 295.080   1 
  -1  -2   3 716.791 306.061   2 
   1   2  -2 340.987 185.703   1 
  -1  -2   2 143.990 187.922   2 
   1   2  -2 296.980 198.945   2 
  -1  -2   2 491.994 189.031   1 
   1   2  -1 203042. 2124.32   2 
  -1  -2   1 185436. 2056.73   2 
  -1   2   0 66984.0 1319.65   1 
   1  -2   0 65020.5 1284.32   1 
  -1   2  -1 11997.8 550.907   1 
   1  -2   1 11576.1 533.732   1 
  -1   2  -2 987236. 5416.35   1 
   1  -2   2 999999. 5393.52   1 
   1  -2   3 11067.2 679.610   1 
  -1   2  -3 12259.8 731.157   1 
   1  -2   4 9365.84 687.481   1 
  -1   2  -4 9890.81 744.751   1 
   1  -2   5 58375.2 1795.65   1 
  -1   2  -5 56433.9 1863.43   1 
  -1   2  -6-384.704 295.254   1 
   1  -2   6-34.0487 212.560   1 
  -1   2  -7 21814.9 1367.03   1 
   1  -2   7 21251.2 1276.40   1 
  -1  -2  -8 3469.49 593.316   1 
  -1   2  -8 2867.62 597.458   1 
  -1   2  -9 248234. 5124.64   1 
  -1  -2  -9 243450. 5014.93   1 
  -1   2 -10 40685.1 2229.73   1 
  -1  -2 -10 41611.9 2202.57   1 
  -1   2 -11 49795.1 2575.43   1 
  -1  -2 -11 52167.0 2603.94   1 
  -1   2 -12 16683.6 1591.20   1 
  -1  -2 -12 16268.6 1559.70   1 
  -1  -2 -13 118541. 4325.76   1 
  -1   2 -13 125334. 4456.97   1 
  -1  -2 -14 47956.5 2911.22   1 
  -1   2 -14 52634.4 3015.57   1 
  -1  -2 -15 29070.1 2343.19   1 
  -1   2 -15 24848.5 2180.35   1 
  -1  -2 -16 130.653 487.982   1 
  -1   2 -16 1196.99 699.695   1 
  -1  -2 -17 11878.2 1627.71   1 
  -1   2 -17 8906.74 1403.59   1 
   1  -3 -17 3049.59 914.988   1 
   1   3 -17 2905.74 900.498   1 
   1  -3 -16 5146.07 1091.50   1 
   1   3 -16 3905.01 1025.01   1 
   1  -3 -15 8074.31 1276.17   1 
   1   3 -15 11110.1 1505.68   1 
   1   3 -14 18039.6 1819.71   1 
   1  -3 -14 14868.9 1674.27   1 
   1   3 -13 4060.88 867.838   1 
   1  -3 -13 5517.00 996.732   1 
   1   3 -12 11489.9 1326.75   1 
   1  -3 -12 12956.9 1431.75   1 
   1  -3 -11 368.676 436.762   1 
   1   3 -11 225.703 387.091   1 
   1   3 -10 5327.39 829.286   1 
   1  -3 -10 4902.54 855.737   1 
   1   3  -9 19684.3 1482.86   1 
   1   3  -8 52901.9 2267.66   1 
   1   3  -8 54625.2 2086.49   2 
   1   3  -7 1417.72 468.066   1 
  -1  -3   7 1509.07 366.243   1 
   1   3  -7 718.516 332.571   2 
  -1  -3   6 32197.8 1464.72   1 
   1   3  -6 30607.7 1507.28   1 
   1   3  -6 33693.9 1454.06   2 
   1   3  -5 135162. 2918.24   1 
   1   3  -5 141648. 2725.28   2 
  -1  -3   5 139970. 2807.77   1 
   1   3  -4 533969. 5253.56   1 
  -1  -3   4 539433. 5038.55   2 
   1   3  -4 544214. 4913.95   2 
  -1  -3   4 540712. 5090.65   1 
   1   3  -3 13414.6 776.042   1 
   1   3  -3 14811.5 766.891   2 
  -1  -3   3 14800.5 791.555   1 
  -1  -3   3 14347.7 786.461   2 
  -1  -3   2 96972.9 1760.43   2 
   1   3  -2 97933.8 1736.31   2 
  -1  -3   2 97610.3 1746.38   1 
   1   3  -2 93279.3 1750.84   1 
   1   3  -1 351465. 2988.35   1 
  -1  -3   1 352252. 3177.86   2 
   1   3  -1 354316. 3157.23   2 
  -1  -3   1 355566. 2958.33   1 
  -1   3   0 445210. 4017.19   1 
  -1  -3   0 463575. 3518.46   1 
  -1  -3   0 455078. 3937.61   2 
   1   3   0 452427. 3500.98   1 
   1  -3   0 461688. 4010.84   1 
  -1   3  -1 75278.9 1594.92   1 
   1  -3   1 76481.0 1567.18   1 
   1  -3   2 1340.95 285.112   1 
  -1   3  -2 1211.35 217.290   2 
  -1   3  -2 1353.88 308.843   1 
  -1   3  -3 12977.1 806.672   1 
   1  -3   3 12737.8 797.950   1 
  -1   3  -4 3948.58 535.155   1 
   1  -3   4 4793.20 554.049   1 
  -1   3  -5 13134.8 953.047   1 
   1  -3   5 16114.4 997.552   1 
   1  -3   6 6338.03 687.273   1 
  -1   3  -6 5078.64 669.727   1 
  -1   3  -7 7070.14 834.002   1 
   1  -3   7 7784.33 796.021   1 
  -1   3  -8 112635. 3336.96   1 
  -1   3  -9 10550.0 1165.81   1 
  -1  -3  -9 11862.2 1158.98   1 
  -1  -3 -10 77.4154 382.857   1 
  -1   3 -10 262.124 362.285   1 
  -1  -3 -11 942.012 487.976   1 
  -1   3 -11 942.194 430.792   1 
  -1   3 -12 11567.9 1361.09   1 
  -1  -3 -12 11848.5 1368.54   1 
  -1   3 -13 0.97394 553.410   1 
  -1  -3 -13-781.813 634.681   1 
  -1   3 -14 10602.1 1453.60   1 
  -1  -3 -14 8719.84 1307.00   1 
  -1  -3 -15 15273.3 1771.05   1 
  -1   3 -15 16113.9 1780.77   1 
  -1   3 -16 6476.24 1208.39   1 
  -1  -3 -16 6605.92 1242.45   1 
  -1  -3 -17 386.908 487.621   1 
   1  -4 -17 843.772 602.431   1 
   1   4 -16 20820.0 2104.40   1 
   1  -4 -16 16700.2 1852.74   1 
   1   4 -15 1603.25 831.665   1 
   1  -4 -15 1459.34 756.522   1 
   1  -4 -14 28345.5 2271.70   1 
   1   4 -14 28335.2 2276.10   1 
   1  -4 -13 14081.5 1585.79   1 
   1   4 -13 14194.6 1556.48   1 
   1   4 -12 458.042 445.089   1 
   1  -4 -12-343.881 520.683   1 
   1   4 -11 481.087 429.804   1 
   1   4 -10 14374.8 1365.36   1 
   1   4  -9 22.4719 347.268   1 
   1   4  -8 80674.5 2520.10   2 
   1   4  -8 77188.8 2831.02   1 
   1   4  -7 25696.0 1367.93   2 
   1   4  -7 24133.3 1522.84   1 
  -1  -4   7 25185.6 1400.53   1 
   1   4  -6 217053. 3679.35   2 
   1   4  -6 204671. 4002.28   1 
  -1  -4   6 212135. 3802.36   1 
  -1  -4   5 16670.9 1020.35   2 
   1   4  -5 17556.5 1099.17   1 
  -1  -4   5 20206.0 1122.00   1 
   1   4  -5 18147.6 1017.20   2 
  -1  -4   4 181996. 3069.55   1 
  -1  -4   4 176633. 2984.42   2 
   1   4  -4 176902. 2905.66   2 
   1   4  -4 173260. 3124.81   1 
   1   4  -3 64361.2 1737.39   1 
   1   4  -3 66925.1 1644.06   2 
  -1  -4   3 62865.0 1659.11   2 
  -1  -4   3 63780.5 1705.01   1 
  -1  -4   2 56054.5 1461.24   1 
   1   4  -2 56014.5 1490.25   1 
  -1  -4   2 55190.1 1445.79   2 
   1   4  -2 56691.5 1420.09   2 
   1   4  -1 56327.7 1402.71   1 
  -1  -4   1 54047.1 1377.43   1 
  -1  -4   1 56956.6 1428.39   2 
   1   4  -1 55452.4 1386.60   2 
  -1   4   0 46187.3 1493.22   1 
  -1  -4   0 46201.4 1399.95   2 
   1  -4   0 44076.5 1420.43   1 
   1   4   0 46623.5 1335.50   1 
  -1  -4   0 45578.7 1305.23   1 
  -1   4  -1 1708.43 177.370   2 
   1  -4   1 2041.32 206.917   2 
   1  -4   1 1545.50 343.597   1 
  -1   4  -2 6823.88 408.758   2 
   1  -4   2 6522.41 392.107   2 
   1  -4   2 6769.46 585.133   1 
  -1   4  -2 7164.69 630.679   1 
   1  -4   3 14307.3 857.193   1 
  -1   4  -3 12859.7 840.114   1 
  -1   4  -3 14134.4 674.121   2 
  -1   4  -4 316.753 308.106   1 
  -1   4  -4 159.555 198.530   2 
   1  -4   4 80.3614 234.757   1 
   1  -4   5 52537.0 1821.62   1 
  -1   4  -5 48871.0 1849.36   1 
  -1   4  -5 49323.4 1557.62   2 
  -1   4  -6 401.797 273.212   2 
  -1   4  -6 324.066 257.178   1 
   1  -4   6 364.607 283.615   1 
   1  -4   7 30340.6 1601.23   1 
  -1   4  -7 26207.4 1563.49   1 
  -1   4  -7 28724.4 1407.33   2 
  -1   4  -8 188746. 3782.41   2 
  -1   4  -8 172881. 4216.17   1 
  -1   4  -9 45946.7 2317.95   1 
  -1   4 -10 118343. 3886.39   1 
  -1  -4 -10 121561. 3830.97   1 
  -1   4 -11 130.553 410.229   1 
  -1  -4 -11 827.433 517.047   1 
  -1  -4 -12 142976. 4523.81   1 
  -1   4 -12 136088. 4569.93   1 
  -1   4 -13 6846.90 1150.51   1 
  -1  -4 -13 7516.95 1139.89   1 
  -1   4 -14 72560.3 3620.96   1 
  -1  -4 -14 83328.2 3748.18   1 
  -1  -4 -15 5731.70 1100.47   1 
  -1   4 -15 8661.05 1319.39   1 
  -1   4 -16 14643.3 1763.22   1 
  -1  -4 -16 15130.7 1767.53   1 
  -1  -4 -17 929.121 667.421   1 
   1  -5 -17-50.9916 590.631   1 
   1   5 -16 6716.40 1243.97   1 
   1  -5 -16 9686.60 1460.32   1 
   1  -5 -15 754.778 604.488   1 
   1   5 -15 138.407 469.736   1 
   1   5 -14 5229.88 1047.80   1 
   1  -5 -14 5475.02 1043.23   1 
   1  -5 -13-310.808 648.962   1 
   1   5 -13 1246.73 676.237   1 
   1   5 -12 106.604 418.853   1 
   1   5 -11 587.043 453.324   1 
   1   5 -10 791.253 428.783   1 
   1   5  -9 16498.7 1422.44   1 
   1   5  -8 51063.3 2318.99   1 
   1   5  -8 54659.5 2098.16   2 
   1   5  -7 11696.8 929.917   2 
   1   5  -7 10525.2 1007.30   1 
  -1  -5   6 1889.37 411.044   1 
   1   5  -6 2857.16 473.617   2 
   1   5  -6 3158.76 566.263   1 
   1   5  -5 404.370 303.980   2 
  -1  -5   5-166.361 301.188   2 
  -1  -5   5 677.474 336.082   1 
   1   5  -5 30.4562 290.088   1 
  -1  -5   4 337904. 4224.72   2 
   1   5  -4 342134. 4093.40   2 
   1   5  -4 325164. 4458.50   1 
  -1  -5   4 336856. 4378.17   1 
  -1  -5   3 1739.48 335.506   2 
   1   5  -3 1904.39 402.428   1 
  -1  -5   3 2336.10 394.307   1 
   1   5  -3 1897.33 348.931   2 
  -1  -5   2 177254. 2781.44   1 
  -1  -5   2 178703. 2745.38   2 
   1   5  -2 183058. 2680.51   2 
   1   5  -2 180756. 2942.50   1 
   1   5  -1 28978.8 1100.53   2 
  -1  -5   1 30230.3 1157.54   2 
  -1  -5   1 28284.2 1126.57   1 
   1   5  -1 28348.3 1159.16   1 
   1   5   0 89588.4 2065.65   1 
   1  -5   0 94032.1 2229.69   1 
   1  -5   0 93286.4 1487.94   2 
  -1   5   0 84856.9 2206.96   1 
  -1  -5   0 88640.6 2070.24   2 
  -1  -5   0 89970.9 2013.18   1 
   1  -5   1 3050.69 480.929   1 
  -1   5  -1 2999.61 478.432   1 
  -1   5  -1 3127.76 289.359   2 
   1  -5   1 3300.20 285.071   2 
  -1   5  -2 115211. 2513.28   1 
   1  -5   2 111530. 1656.29   2 
  -1   5  -2 112689. 1642.22   2 
   1  -5   2 113137. 2388.71   1 
  -1   5  -3 23360.2 1204.43   1 
  -1   5  -3 24107.6 893.611   2 
   1  -5   3 23496.5 1154.07   1 
   1  -5   4 7805.15 717.056   1 
  -1   5  -4 8487.89 609.341   2 
  -1   5  -4 8824.31 796.110   1 
  -1   5  -5 50478.6 1567.92   2 
  -1   5  -5 47454.6 1888.69   1 
   1  -5   5 49737.2 1849.04   1 
  -1   5  -6 7075.70 830.815   1 
  -1   5  -6 8548.13 714.101   2 
   1  -5   6 8072.91 820.540   1 
  -1   5  -7 10279.2 861.053   2 
  -1   5  -7 9848.56 1012.98   1 
  -1   5  -8 78462.0 2894.66   1 
  -1   5  -8 76552.4 2439.54   2 
  -1   5  -9-297.324 394.523   1 
  -1   5 -10 15224.1 1458.84   1 
  -1  -5 -11 3540.39 787.465   1 
  -1   5 -11 2696.85 741.638   1 
  -1   5 -12 889.777 464.780   1 
  -1  -5 -12 1447.42 681.243   1 
  -1   5 -13 75.9182 606.719   1 
  -1  -5 -13 0.96551 461.687   1 
  -1  -5 -14 4566.06 1025.95   1 
  -1   5 -14 5203.40 1097.44   1 
  -1  -5 -15-359.636 466.966   1 
  -1   5 -15-1072.77 771.515   1 
  -1  -5 -16 3246.17 935.717   1 
  -1   5 -16 3017.93 885.007   1 
  -1  -5 -17 2172.70 832.634   1 
   1   6 -16 13878.4 1731.40   1 
   1  -6 -16 10276.7 1510.01   1 
   1  -6 -15 12374.1 1585.99   1 
   1   6 -15 13206.3 1662.35   1 
   1  -6 -14 10760.9 1451.85   1 
   1   6 -14 11684.3 1535.08   1 
   1   6 -13 8129.46 1209.07   1 
   1   6 -12 388.664 420.971   1 
   1   6 -11 4953.44 919.780   1 
   1   6 -10 2082.04 582.241   1 
   1   6  -9 17764.8 1482.95   1 
   1   6  -8 90371.5 3153.92   1 
   1   6  -7 26497.6 1408.01   2 
   1   6  -7 26102.3 1614.74   1 
  -1  -6   6 124497. 3073.31   1 
   1   6  -6 123102. 3239.90   1 
  -1  -6   6 121600. 2991.32   2 
  -1  -6   5 123071. 2832.37   2 
   1   6  -5 126278. 2717.12   2 
   1   6  -5 119545. 3023.32   1 
  -1  -6   5 127900. 2982.64   1 
   1   6  -4 13618.5 992.317   1 
   1   6  -4 13143.4 857.128   2 
  -1  -6   4 14739.8 976.558   1 
  -1  -6   4 14619.8 937.509   2 
  -1  -6   3 115.051 269.221   2 
  -1  -6   3 606.523 310.297   1 
   1   6  -3 5.95682 222.996   2 
   1   6  -3-64.4412 303.019   1 
   1   6  -2 26106.1 1238.46   1 
   1   6  -2 27241.6 1125.67   2 
  -1  -6   2 26204.8 1162.35   2 
  -1  -6   2 26314.3 1187.39   1 
   1  -6  -1 117135. 2615.85   1 
   1   6  -1 110467. 2499.62   1 
  -1  -6   1 116168. 2489.77   1 
   1   6  -1 112666. 2294.10   2 
  -1  -6   1 112756. 2393.54   2 
   1  -6   0 37021.9 1510.52   1 
  -1  -6   0 36278.4 1421.48   2 
   1  -6   0 36558.6 1059.87   2 
  -1  -6   0 38091.3 1450.14   1 
  -1  -6  -1 103309. 2306.95   1 
   1  -6   1 105804. 2554.36   1 
   1  -6   1 102051. 1650.47   2 
  -1   6  -2 6872.98 699.767   1 
   1  -6   2 7740.72 711.574   1 
   1  -6   2 8008.74 517.888   2 
  -1   6  -2 7378.28 478.886   2 
  -1   6  -3 311.075 289.158   1 
  -1   6  -3 673.790 212.687   2 
   1  -6   3 476.634 210.395   2 
   1  -6   3 855.590 352.875   1 
   1  -6   4 68.4330 224.085   1 
  -1   6  -4 63.0171 180.886   2 
  -1   6  -4 170.969 282.503   1 
  -1   6  -5 210.208 269.599   1 
  -1   6  -5 385.837 243.055   2 
  -1   6  -6 16556.5 1244.17   1 
   1  -6   6 19690.6 1271.00   1 
  -1   6  -6 17684.8 1052.07   2 
  -1   6  -7 87.8346 220.218   2 
  -1   6  -7 85.7350 316.812   1 
  -1   6  -8 95304.4 3247.03   1 
  -1   6  -8 98173.7 2714.85   2 
  -1   6  -9 74201.7 3050.33   1 
  -1   6 -10 51926.4 2670.39   1 
  -1   6 -11 17090.4 1631.87   1 
  -1  -6 -12 117752. 4159.23   1 
  -1   6 -12 115362. 4297.25   1 
  -1  -6 -13 65574.0 3239.30   1 
  -1   6 -13 67802.5 3422.51   1 
  -1  -6 -14 55124.7 3132.04   1 
  -1   6 -14 52940.8 3158.85   1 
  -1   6 -15 1207.33 658.130   1 
  -1  -6 -15 1440.44 640.348   1 
  -1  -6 -16 18585.9 1907.74   1 
  -1   6 -16 16834.3 1926.22   1 
   1  -7 -16 2484.05 879.410   1 
   1   7 -16 2980.84 925.622   1 
   1   7 -15 3475.52 932.062   1 
   1  -7 -15 1822.70 741.883   1 
   1  -7 -14-14.4138 572.131   1 
   1   7 -14 515.867 604.365   1 
   1   7 -13 33.2701 444.330   1 
   1   7 -12 106.528 416.199   1 
   1   7 -11 12524.4 1394.50   1 
   1   7 -10 14082.3 1454.76   1 
   1   7  -9 4328.29 818.139   1 
   1   7  -8 36703.0 2050.31   1 
   1   7  -7 33110.0 1602.05   2 
   1   7  -7 36085.4 1923.72   1 
   1   7  -6 58516.5 2013.46   2 
  -1  -7   6 58766.2 2147.65   2 
   1   7  -6 59168.0 2337.25   1 
  -1  -7   5 85901.1 2542.58   1 
  -1  -7   5 82236.1 2377.66   2 
   1   7  -5 88362.6 2324.40   2 
   1   7  -5 83936.6 2646.16   1 
   1   7  -4 68826.9 1980.61   2 
   1   7  -4 66728.0 2280.18   1 
  -1  -7   4 69271.0 2185.14   1 
  -1  -7   4 68533.5 2055.73   2 
  -1  -7   3 330623. 4302.86   2 
  -1  -7   3 340900. 4610.20   1 
   1   7  -3 324808. 4739.06   1 
   1   7  -3 333149. 4137.84   2 
  -1  -7   2 88977.7 2259.86   2 
  -1  -7   2 92357.8 2370.18   1 
   1   7  -2 94256.3 2194.04   2 
   1   7  -2 88068.7 2429.22   1 
   1  -7  -1 355312. 4883.70   1 
  -1  -7   1 354310. 4751.97   1 
  -1  -7   1 353549. 4527.89   2 
   1   7  -1 343851. 4843.45   1 
   1  -7   0 67076.6 1572.08   2 
  -1  -7   0 66119.5 2035.38   1 
   1  -7   0 69089.1 2175.32   1 
  -1  -7   0 66283.0 2005.56   2 
   1  -7   1 209727. 3833.01   1 
  -1  -7  -1 203625. 3489.05   1 
  -1   7  -1 197584. 3925.02   1 
   1  -7   1 203652. 2569.17   2 
  -1   7  -2 6461.40 751.684   1 
  -1   7  -2 5767.50 476.526   2 
   1  -7   2 6065.18 671.533   1 
   1  -7   2 5302.66 476.218   2 
  -1   7  -3 266.788 204.755   2 
  -1   7  -3 319.182 362.533   1 
   1  -7   3 415.562 270.640   1 
   1  -7   3 34.8807 179.608   2 
  -1   7  -4 8740.17 918.646   1 
  -1   7  -4 8945.27 642.973   2 
   1  -7   4 9353.90 846.881   1 
  -1   7  -5-126.136 228.002   2 
  -1   7  -5-278.185 341.006   1 
   1  -7   5-48.6141 240.175   1 
  -1   7  -6 3049.99 459.648   2 
  -1   7  -6 3111.56 594.851   1 
  -1   7  -7 69301.1 2139.83   2 
  -1   7  -7 65800.3 2637.98   1 
  -1   7  -8 15083.8 1073.50   2 
  -1   7  -8 12819.0 1255.86   1 
  -1   7  -9 6520.49 948.084   1 
  -1   7 -10 2528.64 681.278   1 
  -1   7 -11 3070.34 723.240   1 
  -1   7 -12 1389.24 643.538   1 
  -1   7 -13 1003.12 744.361   1 
  -1  -7 -13 512.617 578.072   1 
  -1  -7 -14-427.324 480.250   1 
  -1   7 -14 651.651 592.728   1 
  -1   7 -15 11593.4 1638.54   1 
  -1  -7 -15 14188.8 1678.78   1 
  -1  -7 -16 504.934 486.648   1 
  -1   7 -16 1112.54 709.139   1 
   1  -8 -16-176.422 636.615   1 
   1   8 -16 957.257 616.011   1 
   1   8 -15 15018.4 1746.21   1 
   1  -8 -15 13442.2 1669.95   1 
   1   8 -14 376.276 517.590   1 
   1   8 -13 22212.0 2076.07   1 
   1   8 -12 2390.23 726.761   1 
   1   8 -11 1260.10 614.867   1 
   1   8 -10 10568.5 1278.14   1 
   1   8  -9 49615.6 2552.43   1 
   1   8  -8 2755.56 594.045   1 
   1   8  -7 90062.4 2628.72   2 
   1   8  -7 80431.5 2936.52   1 
  -1  -8   6 6112.38 759.264   2 
   1   8  -6 6286.77 695.836   2 
   1   8  -6 5939.50 810.581   1 
  -1  -8   5 228688. 4083.92   2 
  -1  -8   5 233650. 4364.06   1 
   1   8  -5 235700. 3880.79   2 
   1   8  -5 230220. 4564.11   1 
   1   8  -4 2068.85 399.144   2 
   1   8  -4 3377.89 617.898   1 
  -1  -8   4 3722.60 585.466   1 
  -1  -8   4 2219.71 416.435   2 
  -1  -8   3 18860.7 1177.23   1 
   1   8  -3 19427.3 1273.51   1 
  -1  -8   3 18810.8 1125.65   2 
   1   8  -3 20388.7 1110.60   2 
  -1  -8   2 10806.1 914.686   1 
  -1  -8   2 9338.50 788.510   2 
   1   8  -2 10345.6 925.639   1 
   1   8  -2 10858.4 820.362   2 
  -1  -8   1 36715.9 1596.10   2 
  -1  -8   1 39051.8 1711.04   1 
   1  -8  -1 40349.9 1767.79   1 
   1   8  -1 37875.2 1755.71   1 
   1  -8   0 14210.0 1086.34   1 
  -1  -8   0 15127.7 1052.38   2 
  -1  -8   0 15224.0 1070.10   1 
   1  -8   0 14706.2 818.237   2 
  -1  -8  -1 129522. 3005.70   1 
   1  -8   1 129866. 2239.28   2 
  -1   8  -1 124546. 3304.92   1 
   1  -8   1 131590. 3239.13   1 
  -1   8  -2 1695.03 282.720   2 
   1  -8   2 1362.64 407.318   1 
  -1   8  -2 1999.55 533.082   1 
   1  -8   2 936.903 251.662   2 
   1  -8   3 40866.0 1798.87   1 
  -1   8  -3 43922.1 1967.69   1 
   1  -8   3 40641.3 1319.90   2 
  -1   8  -3 43646.7 1307.53   2 
   1  -8   4 52088.9 1594.83   2 
   1  -8   4 54886.8 2102.56   1 
  -1   8  -4 51254.1 2182.78   1 
  -1   8  -4 49825.2 1516.40   2 
  -1   8  -5 1035.83 409.821   1 
  -1   8  -5 1053.68 305.723   2 
  -1   8  -6 9726.91 1061.18   1 
  -1   8  -6 9296.43 774.735   2 
  -1   8  -7 7236.91 947.924   1 
  -1   8  -7 5469.42 641.489   2 
  -1   8  -8 4560.11 615.575   2 
  -1   8  -8 3826.90 753.221   1 
  -1   8  -9 113233. 3843.09   1 
  -1   8 -10 7512.47 1156.54   1 
  -1   8 -11 49021.5 2772.77   1 
  -1   8 -12 6337.23 1053.83   1 
  -1   8 -13 126688. 4762.56   1 
  -1  -8 -14 21494.1 1975.34   1 
  -1   8 -14 22326.8 2107.58   1 
  -1   8 -15 23307.7 2210.96   1 
  -1  -8 -15 24545.0 2166.73   1 
  -1  -8 -16 998.957 588.808   1 
   1  -9 -16-2744.45 900.125   1 
   1   9 -15 15607.8 1818.04   1 
   1   9 -14 7917.69 1311.15   1 
   1   9 -13 1054.54 580.595   1 
   1   9 -12-7.03737 532.197   1 
   1   9 -11 182.114 499.931   1 
   1   9 -10 3695.12 863.041   1 
   1   9  -9 15290.0 1486.41   1 
   1   9  -8 16186.3 1436.81   1 
   1   9  -7 56140.3 2561.82   1 
   1   9  -7 58103.4 2147.83   2 
  -1  -9   7 57941.9 2317.59   2 
   1   9  -6 5258.44 654.648   2 
   1   9  -6 5487.32 836.440   1 
  -1  -9   6 4157.11 660.548   2 
   1   9  -5 188478. 3560.62   2 
   1   9  -5 182223. 4293.20   1 
  -1  -9   5 187675. 3788.69   2 
   1   9  -4-315.930 455.390   1 
   1   9  -4 89.5293 266.001   2 
  -1  -9   4-216.184 374.686   2 
  -1  -9   4-217.945 342.619   1 
   1   9  -3 527678. 5713.04   2 
  -1  -9   3 519464. 6314.48   1 
  -1  -9   3 525098. 5977.75   2 
   1   9  -3 522900. 6838.75   1 
   1   9  -2 1667.78 398.290   2 
   1   9  -2 1658.62 507.418   1 
  -1  -9   2 1108.81 339.007   2 
  -1  -9   2 1122.03 354.308   1 
   1  -9  -2 1958.55 468.421   1 
   1  -9  -1 471689. 6270.81   1 
  -1  -9   1 483113. 6279.25   1 
   1   9  -1 468117. 6421.20   1 
  -1  -9   1 464228. 5734.43   2 
   1  -9   0 15924.8 902.204   2 
   1  -9   0 13682.1 1084.71   1 
  -1  -9   0 15984.0 1126.90   1 
  -1  -9   0 13783.4 1014.92   2 
  -1   9  -1 279556. 5189.83   1 
  -1  -9  -1 285261. 4675.13   1 
   1  -9   1 282884. 3602.89   2 
  -1  -9  -2-5.21909 309.480   1 
  -1   9  -2 451.553 243.471   2 
   1  -9   2-187.371 232.303   2 
   1  -9   2 818.888 452.041   1 
  -1   9  -2 47.2686 368.556   1 
  -1   9  -3 40035.6 1330.50   2 
   1  -9   3 41136.0 1877.03   1 
  -1   9  -3 36349.9 1927.42   1 
   1  -9   3 39916.1 1372.69   2 
   1  -9   4 5109.30 566.407   2 
  -1   9  -4 4674.66 746.070   1 
  -1   9  -4 4409.76 500.865   2 
  -1   9  -5 862.880 286.087   2 
  -1   9  -5 517.522 319.900   1 
  -1   9  -6 21356.1 1149.65   2 
  -1   9  -6 18752.7 1501.83   1 
  -1   9  -7 80723.5 2353.46   2 
  -1   9  -7 78864.8 3159.19   1 
  -1   9  -8 234.674 422.957   1 
  -1   9  -8-53.0019 359.810   2 
  -1   9  -9 2716.71 676.383   1 
  -1   9 -10 596.409 441.639   1 
  -1   9 -11 1654.28 636.257   1 
  -1   9 -12 117.307 546.609   1 
  -1   9 -13 2373.87 897.743   1 
  -1  -9 -14 1947.73 805.766   1 
  -1   9 -14 1884.70 744.779   1 
  -1   9 -15 9467.86 1469.50   1 
  -1  -9 -15 7452.93 1272.00   1 
  -1  -9 -16 470.479 622.304   1 
   1 -10 -16 888.920 580.441   1 
   1  10 -15 15078.8 1828.63   1 
   1  10 -14 8246.82 1312.83   1 
   1  10 -13 2280.07 729.694   1 
   1  10 -12 250.734 460.685   1 
   1  10 -11 1231.87 528.666   1 
   1  10 -10 2131.87 686.118   1 
   1  10  -9 15514.6 1544.00   1 
   1  10  -8 4598.61 861.211   1 
  -1 -10   7 95494.3 3066.67   2 
   1  10  -7 99630.6 3515.79   1 
   1  10  -6 15474.1 1105.45   2 
   1  10  -6 14349.5 1306.62   1 
  -1 -10   6 13887.3 1167.36   2 
   1  10  -5 116641. 3565.78   1 
  -1 -10   5 114478. 3071.42   2 
   1  10  -5 114865. 2856.07   2 
   1  10  -4 1751.14 401.698   2 
  -1 -10   4 1865.76 466.590   2 
   1  10  -4 2723.60 642.863   1 
   1  10  -3 69838.0 2181.23   2 
  -1 -10   3 70780.0 2522.83   1 
  -1 -10   3 71191.6 2330.47   2 
   1  10  -3 70472.3 2689.08   1 
   1  10  -2 1255.00 512.573   1 
  -1 -10   2 1549.88 450.489   1 
  -1 -10   2 337.000 316.529   2 
   1 -10  -2 1742.41 487.211   1 
  -1 -10   1 1022.87 395.065   1 
  -1 -10   1 922.418 520.237   2 
   1  10  -1 1131.07 514.008   1 
   1 -10  -1 816.602 416.347   1 
   1 -10   0 2516.45 415.346   2 
  -1 -10   0 3295.27 595.618   2 
  -1 -10   0 2222.38 514.777   1 
   1 -10   0 2273.47 560.723   1 
   1 -10   1 4982.52 741.553   1 
  -1 -10  -1 4361.34 696.444   2 
  -1  10  -1 4050.18 731.291   1 
  -1 -10  -1 3681.74 635.892   1 
   1 -10   1 3466.02 504.204   2 
  -1 -10  -2 69946.1 2438.58   1 
  -1  10  -2 66284.4 2706.40   1 
   1 -10   2 69724.3 1860.80   2 
  -1  10  -3 73.0230 367.015   1 
   1 -10   3 26.4565 204.474   2 
  -1  10  -3 60.6223 181.908   2 
   1 -10   4 641.582 311.889   2 
  -1  10  -4 1019.18 291.696   2 
   1 -10   5 4829.59 587.763   2 
  -1  10  -5 4642.75 780.900   1 
  -1  10  -5 4867.83 553.767   2 
  -1  10  -6-319.267 457.671   1 
  -1  10  -6-83.1588 284.487   2 
  -1  10  -7 94906.7 3548.48   1 
  -1  10  -7 98109.2 2608.28   2 
  -1  10  -8 434.867 240.043   2 
  -1  10  -8 527.164 477.782   1 
  -1  10  -9 45383.9 2624.75   1 
  -1  10 -10 8104.06 1211.99   1 
  -1  10 -11 112473. 4336.23   1 
  -1  10 -12 4884.39 1054.42   1 
  -1  10 -13 74473.9 3738.74   1 
  -1  10 -14 4653.51 1059.48   1 
  -1 -10 -15 24733.5 2210.29   1 
  -1  10 -15 21915.3 2131.42   1 
  -1 -10 -16-2245.21 823.797   1 
   1  11 -14 753.237 594.708   1 
   1  11 -13 12473.5 1612.69   1 
   1  11 -12 22637.2 2057.50   1 
   1  11 -11 17537.3 1790.26   1 
   1  11 -10 2886.31 797.575   1 
   1  11  -9 3059.63 738.561   1 
   1  11  -8-504.961 542.133   1 
  -1 -11   7 48119.6 2213.19   2 
   1  11  -7 49867.7 2596.55   1 
  -1 -11   6 29869.2 1690.69   2 
   1  11  -6 30921.3 1560.43   2 
   1  11  -6 29763.4 1960.90   1 
   1  11  -5 112887. 2915.95   2 
   1  11  -5 112545. 3688.52   1 
  -1 -11   5 109175. 3095.43   2 
   1  11  -4 83647.4 2489.31   2 
   1  11  -4 79573.6 3034.16   1 
  -1 -11   4 84520.3 2712.75   2 
  -1 -11   3 135797. 3365.93   2 
   1  11  -3 132054. 3089.68   2 
   1  11  -3 130279. 3809.53   1 
   1  11  -2 8013.44 975.560   1 
  -1 -11   2 8000.86 864.135   2 
  -1 -11   1 106552. 2962.56   2 
   1  11  -1 106870. 3387.77   1 
   1 -11  -1 113409. 2719.63   2 
   1 -11   0 117219. 2675.56   2 
  -1 -11   0 120179. 3318.08   1 
  -1 -11   0 116238. 3150.19   2 
  -1 -11  -1 45763.8 2033.51   2 
   1 -11   1 43807.2 1601.98   2 
  -1  11  -1 48663.1 2398.73   1 
  -1 -11  -1 45852.8 2048.19   1 
  -1  11  -2 10707.6 1215.28   1 
   1 -11   2 11497.5 821.884   2 
  -1  11  -3 21851.8 1654.78   1 
  -1  11  -3 18672.9 1013.09   2 
   1 -11   3 19577.4 1079.31   2 
   1 -11   4 817.442 329.679   2 
  -1  11  -4 655.926 503.019   1 
  -1  11  -4 967.956 277.889   2 
  -1  11  -5 2483.60 391.314   2 
  -1  11  -5 3274.05 714.749   1 
   1 -11   5 3436.36 513.627   2 
  -1  11  -6 14071.3 960.515   2 
  -1  11  -6 12665.7 1321.70   1 
  -1  11  -7 7691.61 763.019   2 
  -1  11  -7 6899.46 1078.45   1 
  -1  11  -8 78733.8 3437.72   1 
  -1  11  -9 784.172 588.890   1 
  -1  11 -10 2553.53 778.571   1 
  -1  11 -11 633.708 519.414   1 
  -1  11 -12 5823.48 1130.11   1 
  -1  11 -13 1391.46 723.795   1 
  -1  11 -14 4088.22 1113.18   1 
   1  12 -14 21382.4 2147.92   1 
   1  12 -13 745.135 646.174   1 
   1  12 -12 4967.63 1049.32   1 
   1  12 -11-256.885 574.959   1 
   1  12 -10 41777.9 2708.78   1 
   1  12  -9 384.951 443.388   1 
   1  12  -8 5529.26 964.500   1 
  -1 -12   8 5009.91 763.933   2 
  -1 -12   7 4402.58 753.634   2 
   1  12  -7 6457.25 1043.52   1 
  -1 -12   6 163658. 3997.24   2 
   1  12  -6 164765. 4706.09   1 
   1  12  -5 12181.9 989.940   2 
   1  12  -5 10851.2 1260.44   1 
  -1 -12   5 11134.8 1081.41   2 
   1  12  -4 13227.5 1344.92   1 
  -1 -12   4 13948.0 1223.63   2 
   1  12  -4 14609.8 1075.91   2 
   1  12  -3 18986.4 1570.24   1 
   1  12  -3 17154.5 1156.98   2 
  -1 -12   3 16833.9 1262.70   2 
  -1 -12   2 954.430 379.437   2 
   1  12  -2 425.261 390.628   1 
  -1 -12   1 4248.48 684.366   2 
   1 -12  -1 3232.08 549.660   2 
  -1 -12   0 363.823 385.215   2 
   1 -12   0 283.557 275.233   2 
   1 -12   1 22839.5 1220.33   2 
  -1 -12  -1 23583.7 1543.07   2 
   1 -12   2 74875.0 2170.73   2 
  -1  12  -2 72496.2 3109.02   1 
   1 -12   3 39705.7 1587.72   2 
  -1  12  -3 36610.3 2259.99   1 
  -1  12  -4 32904.6 2158.49   1 
  -1  12  -4 33451.4 1414.15   2 
   1 -12   4 31374.9 1454.17   2 
   1 -12   5 39672.5 1689.89   2 
  -1  12  -5 37083.7 2285.24   1 
  -1  12  -5 36202.6 1530.51   2 
  -1  12  -6 1731.09 677.349   1 
  -1  12  -6 1354.64 321.391   2 
  -1  12  -7 22188.8 1887.35   1 
  -1  12  -7 21918.0 1250.12   2 
  -1  12  -8 20531.3 1872.79   1 
  -1  12  -9 35385.0 2478.03   1 
  -1  12 -10 61219.9 3296.85   1 
  -1  12 -11 32787.3 2532.44   1 
  -1  12 -12 31698.6 2531.36   1 
  -1  12 -13 9202.11 1437.75   1 
  -1  12 -14 52423.4 3381.53   1 
   1  13 -14 11223.5 1686.96   1 
   1  13 -13 13732.3 1717.98   1 
   1  13 -12 14380.8 1748.42   1 
   1  13 -11 3946.76 977.959   1 
   1  13 -10 332.102 584.638   1 
   1  13  -9 16762.0 1720.08   1 
   1  13  -8 1211.45 511.512   1 
  -1 -13   8 745.433 388.953   2 
   1  13  -7 3385.21 798.974   1 
  -1 -13   7 2835.12 616.088   2 
   1  13  -6 66559.3 3123.83   1 
  -1 -13   6 65013.5 2592.33   2 
   1  13  -5 2094.40 409.483   2 
   1  13  -5 1498.30 582.509   1 
  -1 -13   5 2579.63 581.914   2 
  -1 -13   4 207277. 4521.07   2 
   1  13  -4 204816. 5346.25   1 
   1  13  -4 195306. 4020.01   2 
   1  13  -3 4766.72 831.616   1 
  -1 -13   3 6209.83 806.178   2 
  -1 -13   2 45081.6 2072.01   2 
   1  13  -2 42988.5 2394.85   1 
  -1 -13   1 335.966 358.167   2 
   1 -13  -1 424.952 300.432   2 
  -1 -13   0 105712. 3174.56   2 
   1 -13   0 112428. 2830.37   2 
  -1 -13  -1 2688.17 601.789   2 
   1 -13   1 2799.44 511.335   2 
   1 -13   2 18155.8 1137.03   2 
  -1  13  -2 18020.3 1663.93   1 
  -1  13  -3 502.007 432.401   1 
   1 -13   3 72.3265 261.858   2 
  -1  13  -4 1333.21 547.842   1 
   1 -13   4 2376.15 476.856   2 
  -1  13  -4 1509.25 333.952   2 
   1 -13   5 16903.6 1141.40   2 
  -1  13  -5 18128.5 1106.62   2 
  -1  13  -5 16574.1 1631.49   1 
  -1  13  -6 4499.67 572.363   2 
  -1  13  -6 5014.11 949.640   1 
  -1  13  -7 9224.33 1311.53   1 
  -1  13  -7 8725.48 829.016   2 
  -1  13  -8 78173.6 3648.49   1 
  -1  13  -9 5411.73 1071.07   1 
  -1  13 -10 2448.01 824.114   1 
  -1  13 -11 2716.21 790.754   1 
  -1  13 -12 6469.35 1199.11   1 
  -1  13 -13-573.200 705.116   1 
   1  14 -13-131.019 516.254   1 
   1  14 -12-478.137 711.414   1 
   1  14 -11-163.372 621.812   1 
   1  14 -10 11118.8 1509.35   1 
   1  14  -9 2131.21 701.582   1 
   1  14  -8 9728.78 1280.61   1 
  -1 -14   8 8640.31 1035.97   2 
  -1 -14   7 33089.2 1958.77   2 
   1  14  -7 33185.5 2350.19   1 
   1  14  -6 125353. 4438.97   1 
  -1 -14   6 123420. 3667.07   2 
  -1 -14   5 7212.27 974.345   2 
   1  14  -5 6013.85 1070.45   1 
  -1 -14   4 9994.02 1063.64   2 
   1  14  -4 9620.01 1293.52   1 
  -1 -14   3 7702.37 920.119   2 
   1  14  -3 10110.4 1294.91   1 
   1  14  -2 16536.1 1571.45   1 
   1 -14  -2 16408.0 1237.70   2 
  -1 -14   2 16903.4 1323.53   2 
  -1 -14   1 19804.1 1427.19   2 
   1 -14  -1 17380.0 1222.94   2 
  -1 -14   0 4325.33 704.433   2 
   1 -14   0 4376.19 636.269   2 
   1 -14   1 11545.5 945.725   2 
  -1 -14  -1 10612.6 1107.03   2 
  -1 -14  -2 12733.1 1222.51   2 
   1 -14   2 13047.0 1004.46   2 
  -1  14  -2 11236.3 1329.94   1 
  -1  14  -3 2952.69 688.585   1 
   1 -14   3 3709.76 577.554   2 
   1 -14   4 6212.81 726.788   2 
  -1  14  -4 6132.49 1069.32   1 
  -1  14  -5 32426.3 2344.62   1 
  -1  14  -5 32837.7 1503.36   2 
   1 -14   5 31417.3 1578.06   2 
  -1  14  -6 152.966 223.946   2 
   1 -14   6-323.574 358.677   2 
  -1  14  -6-407.872 594.670   1 
  -1  14  -7 2221.77 741.860   1 
  -1  14  -8 26327.2 2213.54   1 
  -1  14  -9 1604.33 771.386   1 
  -1  14 -10 53909.6 3280.61   1 
  -1  14 -11 65.6240 604.162   1 
  -1  14 -12 65284.6 3700.85   1 
  -1  14 -13 1957.39 799.021   1 
   1  15 -12 464.028 503.485   1 
   1  15 -11 9142.34 1445.64   1 
   1  15 -10 2197.92 764.828   1 
   1  15  -9 4632.08 1042.16   1 
   1  15  -8 2401.00 745.418   1 
  -1 -15   8 1899.99 579.373   2 
   1  15  -7 829.370 509.546   1 
  -1 -15   7 1141.26 424.942   2 
  -1 -15   6 47119.1 2323.40   2 
   1  15  -6 44700.6 2822.11   1 
   1  15  -5 19470.3 1855.97   1 
  -1 -15   5 22071.5 1583.89   2 
   1  15  -4 45345.0 2778.49   1 
  -1 -15   4 44281.9 2193.31   2 
   1  15  -3 26952.5 2089.26   1 
  -1 -15   3 26630.2 1730.12   2 
   1 -15  -2 90391.8 2937.35   2 
  -1 -15   2 88132.3 3034.03   2 
   1 -15  -1 37564.1 1816.54   2 
  -1 -15   1 41905.2 2106.84   2 
   1 -15   0 41718.2 1843.44   2 
  -1 -15   0 44968.6 2195.37   2 
   1 -15   1 2433.69 505.333   2 
  -1 -15  -1 2722.28 679.918   2 
   1 -15   2 37660.3 1718.63   2 
  -1 -15  -2 38832.9 2166.65   2 
   1 -15   3 2331.06 460.450   2 
  -1  15  -3 1440.59 551.660   1 
   1 -15   4 5789.71 727.667   2 
  -1  15  -4 5340.40 1078.68   1 
   1 -15   5 1002.51 400.712   2 
  -1  15  -5 589.363 653.606   1 
   1 -15   6 978.452 428.830   2 
  -1  15  -6-461.078 602.643   1 
  -1  15  -7 27489.8 2258.46   1 
  -1  15  -8 1641.46 643.443   1 
  -1  15  -9 11364.4 1530.28   1 
  -1  15 -10 843.378 556.344   1 
  -1  15 -11 1132.87 645.305   1 
  -1  15 -12 995.048 776.326   1 
   1  16 -12 2026.19 828.184   1 
   1  16 -11 3050.06 945.177   1 
   1  16 -10 232.053 460.936   1 
   1  16  -9 2128.86 789.294   1 
  -1 -16   8 2621.05 632.723   2 
   1  16  -8 2914.83 885.348   1 
   1  16  -7 41806.4 2817.80   1 
  -1 -16   7 41962.7 2249.88   2 
  -1 -16   6 1474.85 539.581   2 
   1  16  -6 1629.64 742.706   1 
  -1 -16   5 15869.9 1403.74   2 
   1  16  -5 16720.1 1819.33   1 
  -1 -16   4 4229.04 762.234   2 
   1  16  -4 5327.64 1077.33   1 
  -1 -16   3 7787.02 969.862   2 
   1  16  -3 6778.82 1118.29   1 
   1 -16  -3 9197.56 1020.17   2 
  -1 -16   2 26035.8 1702.39   2 
   1 -16  -2 20530.3 1482.51   2 
  -1 -16   1 100.747 345.054   2 
   1 -16  -1 367.294 342.554   2 
  -1 -16   0 5609.13 860.944   2 
   1 -16   0 6624.53 813.252   2 
   1 -16   1 17479.4 1244.55   2 
  -1 -16  -1 17222.2 1456.13   2 
  -1 -16  -2 12881.5 1285.46   2 
   1 -16   2 11598.5 1009.77   2 
  -1 -16  -3 1178.77 547.753   2 
   1 -16   3 1175.19 358.868   2 
  -1  16  -3 848.621 496.433   1 
   1 -16   4 3504.30 604.026   2 
  -1  16  -4 2013.27 687.686   1 
  -1  16  -5 1941.44 774.496   1 
   1 -16   5 1714.25 410.233   2 
   1 -16   6 8947.90 921.937   2 
  -1  16  -6 8038.97 1286.59   1 
  -1  16  -7-114.899 610.520   1 
  -1  16  -8 10576.3 1484.22   1 
  -1  16  -9 25938.2 2365.84   1 
  -1  16 -10 19630.7 2068.36   1 
  -1  16 -11 14649.7 1815.70   1 
   1  17 -11 11996.9 1670.77   1 
   1  17 -10 17173.8 1969.67   1 
   1  17  -9 7569.83 1309.66   1 
   1  17  -8 13251.4 1712.96   1 
  -1 -17   8 13555.8 1368.66   2 
   1  17  -7-124.937 649.618   1 
  -1 -17   7-1152.62 529.262   2 
   1  17  -6 15370.3 1813.15   1 
  -1 -17   6 13404.3 1296.06   2 
  -1 -17   5 67319.6 2852.11   2 
   1  17  -5 58198.1 3402.33   1 
   1  17  -4 1342.75 630.671   1 
  -1 -17   4 2395.50 697.762   2 
  -1 -17   3 70991.6 2817.98   2 
   1 -17  -3 69979.3 2792.62   2 
   1  17  -3 66103.6 3415.87   1 
   1 -17  -2 12230.2 1147.52   2 
  -1 -17   2 11519.4 1170.83   2 
  -1 -17   1 56493.2 2522.41   2 
   1 -17  -1 52593.2 2248.80   2 
   1 -17   0 3391.19 634.521   2 
  -1 -17   0 3811.28 682.594   2 
   1 -17   1 48707.4 2052.88   2 
  -1 -17  -1 49033.7 2457.70   2 
   1 -17   2 1997.61 488.203   2 
  -1 -17  -2 2884.72 744.252   2 
  -1 -17  -3-153.150 514.799   2 
   1 -17   3 285.829 361.496   2 
   1 -17   4 15555.0 1187.90   2 
  -1  17  -4 21708.9 2068.13   1 
   1 -17   5-113.556 349.072   2 
  -1  17  -5-117.482 484.621   1 
   1 -17   6 5871.93 784.731   2 
  -1  17  -6 4906.06 1125.83   1 
  -1  17  -7 22093.0 2201.75   1 
  -1  17  -8 1449.36 867.237   1 
  -1  17  -9 4269.47 1128.79   1 
  -1  17 -10 36.4687 645.105   1 
   1  18 -10 101.411 640.761   1 
   1  18  -9 4519.62 1094.73   1 
   1  18  -8 985.132 608.251   1 
  -1 -18   8 413.240 499.325   2 
  -1 -18   7 23197.6 1743.76   2 
   1  18  -7 25625.9 2355.88   1 
  -1 -18   6 1193.80 516.180   2 
   1  18  -6 3508.69 885.068   1 
  -1 -18   5 22508.8 1685.30   2 
   1  18  -5 22544.7 2183.32   1 
   1 -18  -4 882.726 500.680   2 
  -1 -18   4-749.235 583.050   2 
   1  18  -4-43.3632 524.718   1 
  -1 -18   3 2113.74 642.144   2 
   1 -18  -3 2023.60 631.611   2 
  -1 -18   2 1022.49 459.273   2 
   1 -18  -2 118.216 340.405   2 
  -1 -18   1 10345.8 1209.86   2 
   1 -18  -1 10706.9 1080.00   2 
  -1 -18   0 13656.4 1298.23   2 
   1 -18   0 12390.7 1118.56   2 
   1 -18   1 3903.49 686.862   2 
  -1 -18  -1 3867.11 747.697   2 
   1 -18   2 24208.7 1487.56   2 
  -1 -18  -2 26715.8 1903.71   2 
  -1 -18  -3 2318.63 722.121   2 
   1 -18   3 4469.27 687.767   2 
  -1 -18  -4 16230.6 1625.05   2 
  -1  18  -4 13854.7 1762.43   1 
   1 -18   4 16459.7 1236.55   2 
  -1  18  -5 3040.51 982.097   1 
  -1  18  -6 6397.18 1281.12   1 
  -1  18  -7 9728.72 1518.14   1 
  -1  18  -8-71.0890 754.315   1 
  -1  18  -9 51461.0 3412.30   1 
   1  19  -9 10548.4 1614.82   1 
   1  19  -8 6572.43 1292.45   1 
   1  19  -7 11255.6 1641.89   1 
  -1 -19   6 242.092 415.224   2 
   1  19  -6-317.058 804.395   1 
  -1 -19   5 61057.1 2749.55   2 
   1  19  -5 62759.5 3618.28   1 
   1 -19  -4 432.059 496.210   2 
  -1 -19   4-375.632 449.144   2 
   1  19  -4 958.547 672.633   1 
   1 -19  -3 48789.0 2422.00   2 
  -1 -19   3 49487.4 2476.83   2 
   1 -19  -2 29580.9 1838.40   2 
  -1 -19   2 31387.5 1970.95   2 
   1 -19  -1 52857.7 2314.60   2 
  -1 -19   1 50630.8 2457.91   2 
   1 -19   0 2010.23 499.553   2 
  -1 -19   0 1585.51 556.081   2 
  -1 -19  -1 35590.7 2147.84   2 
   1 -19   1 39141.7 1918.47   2 
  -1 -19  -2 2096.00 674.973   2 
  -1 -19  -3 620.897 470.240   2 
  -1 -19  -4 274.509 413.753   2 
  -1  19  -5 691.871 802.948   1 
  -1 -19  -5-250.745 558.949   2 
  -1  19  -6 16681.7 1983.25   1 
  -1  19  -7 2242.78 897.233   1 
  -1  19  -8 6479.39 1302.45   1 
   1  20  -8 14254.4 1929.73   1 
   1  20  -7 3343.22 975.966   1 
   1  20  -6 15316.0 1931.18   1 
   1  20  -5 7551.75 1403.81   1 
   1 -20  -5 7943.61 1153.49   2 
  -1 -20   4 8542.96 1112.74   2 
   1 -20  -4 9287.74 1142.57   2 
  -1 -20   3 15594.6 1452.56   2 
   1 -20  -3 13228.4 1329.94   2 
   1 -20  -2-310.128 374.930   2 
  -1 -20   2 160.216 416.395   2 
  -1 -20   1 3605.84 819.178   2 
   1 -20  -1 3238.43 647.648   2 
  -1 -20   0 4680.24 867.614   2 
  -1 -20  -1 3017.48 719.303   2 
  -1 -20  -2 10315.7 1280.09   2 
  -1 -20  -3 8402.46 1140.29   2 
  -1 -20  -4 15321.6 1550.18   2 
  -1  20  -5 8362.40 1442.86   1 
  -1 -20  -5 9946.37 1353.19   2 
  -1  20  -6 4026.91 1030.83   1 
  -1  20  -7 18937.6 2188.92   1 
   1 -21  -6 11214.8 1344.90   2 
   1  21  -6 12288.7 1733.10   1 
   1 -21  -5 2222.24 633.699   2 
  -1 -21   1 9829.44 1158.52   2 
  -1 -21   0 28716.5 1965.36   2 
  -1 -21  -1 1295.13 458.532   2 
  -1 -21  -2 1386.73 538.540   2 
  -1 -21  -3 14030.2 1485.91   2 
  -1 -21  -4 177.138 485.706   2 
  -1 -21  -5 688.340 541.423   2 
  -1 -21  -6 5438.53 1058.00   2 
  -1 -22  -2 10884.6 1301.36   2 
  -1 -22  -3 21156.2 1828.12   2 
  -1 -22  -4-36.5067 523.565   2 
  -1 -22  -5 16712.2 1806.73   2 
  -1 -22  -6 136.813 482.151   2 
  -1 -22  -7 12181.6 1582.14   2 
   2   0 -17 762.556 684.601   1 
   2   0 -16-393.673 526.750   1 
   2   0 -15 786.918 628.315   1 
   2   0 -14 11.2897 561.773   1 
   2   0 -13-660.283 634.773   1 
   2   0 -12 4112.68 863.905   1 
   2   0 -11-155.756 542.258   1 
   2   0 -10 27751.1 1879.57   1 
   2   0  -9-449.693 442.726   1 
   2   0  -8 57596.2 2325.94   1 
   2   0  -7-451.994 319.017   2 
   2   0  -7 18.6599 301.030   1 
   2   0  -6 46602.5 1714.60   2 
   2   0  -6 45044.0 1759.08   1 
   2   0  -5 61.8736 284.810   2 
   2   0  -4 666116. 5456.13   2 
   2   0  -3 123.703 180.791   2 
  -2   0   3 159.266 244.852   2 
   2   0  -2 40105.8 1037.44   2 
  -2   0   2 39208.5 1044.93   2 
  -2   0   1 341.592 168.247   2 
   2   0  -1-76.8522 126.699   2 
  -2   0   0 25063.9 745.146   2 
   2   0   1 57.8670 91.5464   1 
  -2   0  -1 184.289 99.5357   1 
  -2   0  -2 7465.57 432.816   1 
   2   0   2 6979.53 430.335   1 
   2   0   3 118.658 182.674   1 
  -2   0  -3 156.996 201.044   1 
  -2   0  -4 485430. 4607.37   1 
  -2   0  -5 184.491 271.179   1 
  -2   0  -6 169316. 3346.98   1 
  -2   0  -7-150.201 319.332   1 
  -2   0  -8 288641. 5098.49   1 
  -2   0  -9 245.368 327.039   1 
  -2   0 -10 3090.43 719.178   1 
  -2   0 -11 269.519 410.299   1 
  -2   0 -12 24240.2 1885.24   1 
  -2   0 -13 144.362 423.765   1 
  -2   0 -14-195.484 525.035   1 
  -2   0 -15-219.518 475.733   1 
  -2   0 -16-134.748 455.122   1 
  -2   0 -17 666.236 620.365   1 
   2  -1 -17 639.476 517.321   1 
   2   1 -17 176.455 510.996   1 
   2  -1 -16 3255.09 870.309   1 
   2   1 -16 4389.78 1082.32   1 
   2  -1 -15-439.105 650.324   1 
   2   1 -15 566.609 422.503   1 
   2  -1 -14 3271.94 887.959   1 
   2   1 -14 2077.35 625.612   1 
   2   1 -13 7434.69 1163.07   1 
   2  -1 -13 6565.32 1076.69   1 
   2   1 -12 44598.1 2549.33   1 
   2  -1 -12 43883.0 2536.51   1 
   2   1 -11 34828.4 2172.61   1 
   2  -1 -11 33110.7 2131.25   1 
   2  -1 -10 301327. 5994.49   1 
   2   1 -10 309766. 6043.74   1 
   2  -1  -9 48149.0 2282.40   1 
   2   1  -9 47638.2 2264.28   1 
   2   1  -8 214731. 4465.56   1 
   2  -1  -8 210413. 4398.36   1 
   2   1  -8 214927. 4180.46   2 
   2   1  -7 6485.40 785.284   1 
   2   1  -7 7881.58 810.684   2 
   2   1  -6 316958. 4487.03   2 
   2   1  -6 315636. 4629.24   1 
   2   1  -5 2170.24 409.842   2 
   2   1  -5 1721.44 421.132   1 
  -2  -1   4 214016. 3190.74   2 
   2   1  -4 205418. 3068.21   1 
   2   1  -4 212649. 3097.57   2 
  -2  -1   3 41463.3 1272.04   2 
   2  -1  -3 41483.1 1200.04   2 
   2   1  -3 40188.7 1166.49   1 
   2   1  -3 40942.6 1256.15   2 
   2   1  -2 24004.7 739.115   1 
  -2   1   2 25770.3 805.937   2 
   2  -1  -2 23129.8 764.478   2 
   2   1  -2 24581.3 868.926   2 
  -2  -1   2 23549.0 882.626   2 
   2   1  -1 3430.30 321.678   2 
  -2  -1   1 3412.42 347.138   2 
   2   1  -1 3326.03 209.971   1 
  -2   1   1 3377.71 261.290   2 
   2  -1  -1 3701.00 268.492   2 
   2  -1   0 6097.34 309.397   2 
  -2  -1   0 6092.27 474.092   2 
   2  -1   0 6344.69 368.263   1 
  -2   1   0 6434.74 316.807   2 
  -2   1  -1 3174.58 267.549   1 
   2  -1   1 2895.79 258.850   1 
   2  -1   2 420132. 3267.88   1 
  -2   1  -2 422797. 3322.93   1 
  -2   1  -3 13983.6 735.593   1 
   2  -1   3 13612.7 730.328   1 
  -2  -1  -3 13269.0 678.360   1 
  -2  -1  -4 51340.9 1508.68   1 
  -2   1  -4 51269.9 1563.06   1 
   2  -1   4 50702.0 1536.50   1 
  -2  -1  -5-36.6938 264.284   1 
  -2   1  -5 206.607 296.163   1 
   2  -1   5 65.0810 210.434   1 
  -2   1  -6 94153.3 2553.73   1 
  -2  -1  -6 91832.3 2469.69   1 
   2  -1   6 96900.7 2466.15   1 
  -2  -1  -7 6516.59 794.228   1 
  -2   1  -7 6758.11 798.961   1 
  -2  -1  -8 141592. 3555.51   1 
  -2   1  -8 141248. 3640.85   1 
  -2  -1  -9 4417.40 744.617   1 
  -2   1  -9 4047.09 729.530   1 
  -2  -1 -10 163468. 4335.45   1 
  -2   1 -10 169558. 4461.22   1 
  -2   1 -11 310.986 354.971   1 
  -2  -1 -11 1535.05 562.809   1 
  -2  -1 -12 17663.7 1610.69   1 
  -2   1 -12 14645.8 1527.90   1 
  -2   1 -13 197.684 417.380   1 
  -2  -1 -13-68.1945 434.700   1 
  -2   1 -14 29828.8 2277.51   1 
  -2  -1 -14 27648.6 2186.58   1 
  -2  -1 -15-123.057 401.346   1 
  -2   1 -15-245.026 525.592   1 
  -2   1 -16-502.285 494.327   1 
  -2  -1 -16 325.092 448.488   1 
  -2  -1 -17 1444.60 642.058   1 
  -2   1 -17 947.101 564.493   1 
   2  -2 -17-132.774 552.067   1 
   2   2 -17 122.850 506.824   1 
   2  -2 -16 389.917 496.447   1 
   2   2 -16 35.8278 505.563   1 
   2  -2 -15-407.781 477.230   1 
   2   2 -15 280.114 420.135   1 
   2   2 -14 1923.21 710.866   1 
   2  -2 -14 2187.49 750.327   1 
   2  -2 -13 15618.6 1630.72   1 
   2   2 -13 14149.8 1588.54   1 
   2  -2 -12 1716.20 560.024   1 
   2   2 -12 1635.68 605.990   1 
   2  -2 -11 22256.5 1744.85   1 
   2   2 -11 19740.0 1682.67   1 
   2  -2 -10 8958.14 1137.88   1 
   2   2 -10 9618.69 1178.88   1 
   2   2  -9 5168.84 797.320   1 
   2   2  -8 22634.5 1371.16   2 
   2   2  -8 21318.1 1449.43   1 
   2   2  -7 47361.2 1974.16   1 
   2   2  -7 48947.4 1881.73   2 
   2   2  -6 52623.0 1933.47   1 
   2   2  -6 53872.8 1858.04   2 
  -2  -2   5 63529.3 1868.87   1 
   2   2  -5 65329.5 1899.61   2 
   2   2  -5 61024.6 1913.47   1 
   2   2  -4 320240. 3898.65   2 
  -2  -2   4 324240. 3774.23   1 
   2   2  -4 317207. 3820.82   1 
  -2  -2   4 320944. 4000.57   2 
  -2  -2   3 66468.1 1673.68   2 
  -2  -2   3 67142.6 1522.19   1 
   2   2  -3 66508.4 1538.87   1 
   2   2  -3 70204.0 1699.16   2 
  -2  -2   2 74924.6 1635.03   2 
   2   2  -2 73168.8 1585.76   2 
   2   2  -2 73094.2 1348.70   1 
  -2  -2   2 76910.7 1367.67   1 
   2   2  -1 1331.67 278.403   2 
  -2  -2   1 1228.18 173.414   1 
   2   2  -1 1272.07 161.985   1 
  -2  -2   1 1607.29 312.433   2 
   2  -2  -1 1114.43 161.133   2 
  -2  -2   0 2122.39 371.444   2 
   2  -2   0 4057.75 398.549   1 
  -2   2  -1 143236. 1986.38   1 
   2  -2   1 142970. 1935.69   1 
   2  -2   2 27031.2 971.319   1 
  -2   2  -2 27610.8 951.053   1 
  -2   2  -3 52593.0 1468.39   1 
   2  -2   3 51672.0 1465.94   1 
  -2   2  -4 121387. 2503.65   1 
   2  -2   4 122906. 2425.17   1 
   2  -2   5 75148.9 2064.29   1 
  -2   2  -5 76021.3 2177.50   1 
  -2  -2  -5 72219.4 2010.17   1 
   2  -2   6 49658.4 1825.12   1 
  -2   2  -6 50090.0 1910.63   1 
  -2  -2  -6 47049.7 1811.05   1 
   2  -2   7 150044. 3340.57   1 
  -2   2  -7 147619. 3514.51   1 
  -2  -2  -7 151893. 3427.34   1 
  -2   2  -8 91599.9 2994.97   1 
  -2  -2  -8 92314.8 2898.53   1 
  -2   2  -9 1769.86 565.043   1 
  -2  -2  -9 1965.50 548.238   1 
  -2   2 -10 906.431 528.477   1 
  -2  -2 -10 935.189 426.763   1 
  -2   2 -11 13794.7 1377.34   1 
  -2  -2 -11 12715.1 1299.66   1 
  -2  -2 -12 2009.53 673.149   1 
  -2   2 -12 1815.88 587.273   1 
  -2   2 -13 693.946 519.947   1 
  -2  -2 -13 581.422 544.399   1 
  -2   2 -14 372.329 542.364   1 
  -2  -2 -14 348.457 576.956   1 
  -2  -2 -15-13.5572 440.257   1 
  -2   2 -15 480.818 492.316   1 
  -2  -2 -16 2355.46 757.644   1 
  -2   2 -16 3256.82 870.650   1 
  -2  -2 -17 3280.54 912.358   1 
   2   3 -17 1624.69 695.556   1 
   2  -3 -17 1102.26 669.145   1 
   2  -3 -16 1887.33 742.640   1 
   2   3 -16 1186.54 495.338   1 
   2   3 -15 1013.73 538.682   1 
   2  -3 -15 2556.26 768.083   1 
   2  -3 -14 841.055 501.243   1 
   2   3 -14 1483.69 639.360   1 
   2  -3 -13 21522.0 1907.02   1 
   2   3 -13 24135.0 1985.18   1 
   2  -3 -12 14177.4 1515.31   1 
   2   3 -12 14461.1 1530.90   1 
   2  -3 -11 125614. 4107.08   1 
   2   3 -11 124598. 4110.87   1 
   2   3 -10 11470.6 1211.94   1 
   2   3  -9 150169. 4043.80   1 
   2   3  -8 100001. 3092.24   1 
   2   3  -7 127484. 3044.75   2 
   2   3  -7 120922. 3187.90   1 
  -2  -3   7 129071. 3103.80   1 
   2   3  -6 123811. 2828.20   2 
   2   3  -6 125161. 2989.44   1 
  -2  -3   6 128580. 2883.49   1 
  -2  -3   5 51802.8 1702.12   1 
   2   3  -5 53168.4 1802.55   1 
   2   3  -5 56213.8 1792.62   2 
  -2  -3   5 52545.1 1807.21   2 
   2   3  -4 1112.78 332.407   1 
  -2  -3   4 983.150 370.849   2 
   2   3  -4 355.966 297.968   2 
  -2  -3   4 1219.19 321.605   1 
  -2  -3   3 24338.5 981.183   1 
   2   3  -3 24010.3 1037.55   2 
  -2  -3   3 24164.3 1071.67   2 
   2   3  -3 24198.2 1005.03   1 
   2   3  -2 17169.7 718.791   1 
   2   3  -2 17522.9 838.339   2 
  -2  -3   2 17088.6 720.010   1 
  -2  -3   2 15943.5 848.171   2 
  -2  -3   1 26842.7 1052.64   2 
   2   3  -1 27829.0 801.241   1 
   2   3  -1 27672.5 1040.52   2 
  -2  -3   1 26870.7 767.371   1 
  -2  -3   0 34258.5 1310.63   2 
   2  -3   0 34844.3 1179.48   1 
  -2  -3   0 32340.7 842.712   1 
  -2   3   0 32210.2 1166.36   1 
   2  -3   1 8563.48 562.859   1 
  -2   3  -1 7299.62 562.627   1 
  -2   3  -2 39795.3 1309.78   1 
   2  -3   2 41303.5 1274.25   1 
  -2   3  -3 8035.40 648.956   1 
   2  -3   3 8368.76 662.023   1 
  -2   3  -4 189209. 3266.75   1 
   2  -3   4 194543. 3197.60   1 
   2  -3   5 61670.2 1925.22   1 
  -2   3  -5 56940.6 1947.39   1 
   2  -3   6 109533. 2737.07   1 
  -2   3  -6 107848. 2894.62   1 
  -2  -3  -7 114012. 2990.06   1 
   2  -3   7 120485. 3044.42   1 
  -2   3  -7 115167. 3152.48   1 
  -2  -3  -8 104879. 3088.05   1 
  -2   3  -8 112231. 3307.76   1 
  -2   3  -9 194651. 4649.80   1 
  -2  -3  -9 195193. 4451.68   1 
  -2   3 -10 39456.5 2233.00   1 
  -2  -3 -10 39074.3 2147.16   1 
  -2   3 -11 26169.5 1911.36   1 
  -2  -3 -11 26746.6 1903.26   1 
  -2   3 -12 44549.0 2591.79   1 
  -2  -3 -12 41737.8 2445.37   1 
  -2   3 -13 38000.0 2504.99   1 
  -2  -3 -13 41350.4 2541.51   1 
  -2   3 -14 6678.97 1136.43   1 
  -2  -3 -14 6648.09 1073.17   1 
  -2   3 -15-490.544 604.518   1 
  -2  -3 -15 553.567 551.291   1 
  -2  -3 -16-63.1272 529.286   1 
  -2   3 -16-179.002 594.538   1 
  -2  -3 -17-903.394 699.037   1 
   2  -4 -17 732.424 572.525   1 
   2   4 -17 775.252 524.164   1 
   2   4 -16 1932.15 740.085   1 
   2  -4 -16 1691.60 676.194   1 
   2  -4 -15 33.5299 515.273   1 
   2   4 -15 172.298 480.109   1 
   2  -4 -14-181.621 500.381   1 
   2   4 -14 777.876 618.651   1 
   2  -4 -13 7901.63 1212.16   1 
   2   4 -13 7717.39 1178.28   1 
   2  -4 -12 358.066 441.975   1 
   2   4 -12 834.728 524.989   1 
   2   4 -11 232.051 473.458   1 
   2   4 -10 6611.70 948.256   1 
   2   4  -9 37060.3 2045.51   1 
   2   4  -8 3370.81 675.940   1 
  -2  -4   7 14404.9 1092.67   1 
   2   4  -7 15124.1 1198.05   1 
   2   4  -7 17031.8 1134.54   2 
   2   4  -6 17534.7 1176.29   1 
  -2  -4   6 20124.5 1195.82   1 
  -2  -4   6 19024.2 1209.82   2 
   2   4  -6 18076.5 1114.92   2 
  -2  -4   5 98636.8 2537.58   2 
   2   4  -5 108952. 2563.23   2 
   2   4  -5 104825. 2599.06   1 
  -2  -4   5 106595. 2499.01   1 
  -2  -4   4 15513.6 912.283   1 
   2   4  -4 15594.6 927.171   2 
  -2  -4   4 14291.7 945.574   2 
   2   4  -4 15501.5 951.144   1 
   2   4  -3 110369. 2303.55   2 
  -2  -4   3 108379. 2137.83   1 
   2   4  -3 106161. 2159.38   1 
  -2  -4   3 108746. 2362.56   2 
   2   4  -2 57996.5 1450.70   1 
  -2  -4   2 60895.9 1704.02   2 
  -2  -4   2 58767.0 1433.14   1 
   2   4  -2 60000.9 1625.83   2 
   2   4  -1 3160.72 426.626   2 
   2   4  -1 2812.09 345.551   1 
  -2  -4   1 2796.77 329.641   1 
  -2  -4   1 3351.13 480.288   2 
   2  -4   0 10407.1 760.145   1 
  -2  -4   0 9980.66 799.895   2 
  -2  -4   0 12310.7 652.417   1 
  -2   4  -1 69482.4 1851.16   1 
   2  -4   1 71371.9 1807.25   1 
   2  -4   2 1897.18 373.931   1 
  -2   4  -2 1904.30 222.100   2 
  -2   4  -2 1327.45 371.212   1 
  -2   4  -3 141527. 2789.71   1 
   2  -4   3 150816. 2774.42   1 
   2  -4   4 19785.9 1078.08   1 
  -2   4  -4 19396.3 1117.41   1 
  -2   4  -5 199326. 3752.89   1 
   2  -4   5 208127. 3649.40   1 
   2  -4   6 5755.07 685.041   1 
  -2   4  -6 4927.29 682.414   1 
  -2   4  -7 192050. 4185.42   1 
  -2   4  -8 3277.50 655.681   1 
  -2  -4  -9 66474.6 2693.72   1 
  -2   4  -9 66579.9 2805.44   1 
  -2   4 -10-472.425 458.196   1 
  -2  -4 -10 95.3215 409.678   1 
  -2  -4 -11 273.970 367.708   1 
  -2   4 -11 342.359 471.657   1 
  -2   4 -12-333.163 511.055   1 
  -2  -4 -12-65.3815 373.755   1 
  -2   4 -13 609.400 563.992   1 
  -2  -4 -13 548.641 475.269   1 
  -2  -4 -14 789.685 545.904   1 
  -2   4 -14 511.368 477.066   1 
  -2   4 -15 6583.92 1233.38   1 
  -2  -4 -15 6213.03 1164.14   1 
  -2   4 -16 2717.75 889.428   1 
  -2  -4 -16 6232.31 1147.85   1 
  -2  -4 -17 4355.88 1020.63   1 
   2  -5 -17 5610.49 1225.11   1 
   2   5 -16 2019.67 794.884   1 
   2  -5 -16 973.922 602.831   1 
   2   5 -15 9224.44 1431.99   1 
   2  -5 -15 8137.15 1315.86   1 
   2  -5 -14 172.098 458.488   1 
   2   5 -14 563.668 517.448   1 
   2  -5 -13 10393.9 1381.93   1 
   2   5 -13 10848.6 1414.98   1 
   2   5 -12-304.799 467.022   1 
   2   5 -11 100667. 3762.02   1 
   2   5 -10 4063.96 808.391   1 
   2   5  -9 210946. 4942.62   1 
   2   5  -8 18769.2 1449.39   1 
   2   5  -7 214371. 4429.48   1 
   2   5  -7 219393. 4087.87   2 
  -2  -5   7 225306. 4243.32   1 
   2   5  -6 3316.21 521.119   2 
  -2  -5   6 2510.72 496.750   2 
  -2  -5   6 3399.51 537.396   1 
   2   5  -6 3410.74 544.415   1 
   2   5  -5 119842. 2700.13   2 
  -2  -5   5 118911. 2724.99   1 
   2   5  -5 118424. 2857.25   1 
  -2  -5   5 112091. 2771.58   2 
   2   5  -4 4056.69 546.366   1 
  -2  -5   4 4810.21 572.218   1 
  -2  -5   4 4317.93 578.653   2 
   2   5  -4 4363.13 538.147   2 
   2   5  -3 13341.3 863.627   2 
  -2  -5   3 12463.6 889.511   2 
  -2  -5   3 13517.4 836.920   1 
   2   5  -3 12224.5 821.859   1 
   2   5  -2 711.268 286.665   1 
  -2  -5   2 368.501 224.109   1 
  -2  -5   2 506.506 352.564   2 
   2   5  -2 1040.27 343.378   2 
   2   5  -1 7323.97 592.402   1 
  -2  -5   1 7164.89 563.785   1 
  -2  -5   1 6882.52 668.930   2 
   2   5  -1 7668.51 684.326   2 
  -2  -5   0 22559.1 1213.75   2 
  -2  -5   0 22440.8 997.819   1 
   2  -5   0 19645.5 1139.72   1 
   2  -5   1 66131.7 1915.69   1 
  -2   5  -1 61194.3 1926.26   1 
   2  -5   2 4029.88 518.678   1 
  -2   5  -2 4742.56 603.240   1 
  -2   5  -2 4531.78 311.279   2 
  -2   5  -3 19565.9 740.222   2 
   2  -5   3 21237.1 1125.74   1 
  -2   5  -3 19011.3 1149.61   1 
   2  -5   4 32742.5 1439.74   1 
  -2   5  -4 30596.3 1081.70   2 
   2  -5   5 106536. 2719.22   1 
  -2   5  -5 109967. 2259.45   2 
  -2   5  -6 10920.7 992.836   1 
   2  -5   6 12482.4 1007.26   1 
  -2   5  -6 13026.4 878.861   2 
  -2   5  -7 58374.9 2383.51   1 
  -2   5  -7 63323.8 2035.10   2 
  -2   5  -8 480.336 340.932   1 
  -2   5  -8 1749.40 417.059   2 
  -2   5  -9 277126. 5768.68   1 
  -2  -5 -10 9843.68 1118.32   1 
  -2   5 -10 8106.78 1119.71   1 
  -2   5 -11 69764.5 3183.05   1 
  -2  -5 -11 70440.5 3028.54   1 
  -2  -5 -12 1962.71 734.126   1 
  -2   5 -12 162.885 575.327   1 
  -2   5 -13 73937.8 3559.82   1 
  -2  -5 -13 67607.9 3256.59   1 
  -2   5 -14-678.725 719.148   1 
  -2  -5 -14-1503.79 644.625   1 
  -2  -5 -15 526.553 529.283   1 
  -2   5 -15 371.616 445.500   1 
  -2   5 -16-359.098 676.005   1 
  -2  -5 -16-34.0116 474.502   1 
  -2  -5 -17 5901.42 1160.66   1 
   2   6 -16 93.9352 479.055   1 
   2  -6 -16 1016.18 664.246   1 
   2  -6 -15 109.444 519.143   1 
   2   6 -15 26.3275 593.276   1 
   2   6 -14-89.9702 406.544   1 
   2  -6 -14 98.2540 445.788   1 
   2   6 -13 285.198 496.447   1 
   2   6 -12 12228.2 1430.87   1 
   2   6 -11 5777.64 1005.79   1 
   2   6 -10 415.141 398.484   1 
   2   6  -9 31376.7 1965.28   1 
   2   6  -8 33245.7 1909.86   1 
   2   6  -7 16960.3 1313.65   1 
  -2  -6   7 17859.1 1309.90   2 
   2   6  -7 18278.3 1230.98   2 
  -2  -6   6 16288.0 1176.50   2 
   2   6  -6 16343.9 1077.73   2 
  -2  -6   6 16873.7 1153.31   1 
   2   6  -6 15152.0 1167.25   1 
   2   6  -5 120739. 2781.25   2 
  -2  -6   5 117192. 2897.42   2 
  -2  -6   5 116264. 2790.89   1 
   2   6  -5 116736. 2956.87   1 
  -2  -6   4 120695. 2701.68   1 
   2   6  -4 111905. 2621.01   2 
   2   6  -4 116573. 2706.59   1 
  -2  -6   4 119036. 2800.70   2 
  -2  -6   3 73864.1 2012.57   1 
   2   6  -3 75352.9 2067.82   2 
   2   6  -3 72189.9 2053.78   1 
  -2  -6   3 69633.1 2070.09   2 
  -2  -6   2 41109.8 1598.60   2 
   2   6  -2 40522.2 1484.36   1 
   2   6  -2 41795.6 1534.45   2 
  -2  -6   2 41637.1 1422.53   1 
  -2  -6   1 4544.58 521.573   1 
   2   6  -1 5427.12 625.124   2 
  -2  -6   1 4478.43 613.098   2 
   2   6  -1 4370.16 542.715   1 
   2  -6  -1 4891.46 605.386   1 
  -2  -6   0 37304.2 1388.27   1 
  -2  -6   0 34695.8 1531.00   2 
   2  -6   0 35714.9 1542.43   1 
   2  -6   0 34628.9 815.717   2 
   2  -6   1 33279.3 1502.64   1 
  -2  -6  -1 31945.7 1254.96   1 
   2  -6   1 29397.6 655.779   2 
  -2   6  -1 31744.2 1539.65   1 
  -2   6  -2 3971.36 298.352   2 
   2  -6   2 3674.89 533.138   1 
  -2   6  -2 3684.36 568.097   1 
   2  -6   3 140189. 2990.78   1 
  -2   6  -3 142784. 3180.76   1 
  -2   6  -4 29858.3 1051.76   2 
   2  -6   4 32093.6 1505.87   1 
  -2   6  -4 30695.5 1572.98   1 
   2  -6   5 99456.7 2732.08   1 
  -2   6  -5 98424.3 2875.09   1 
  -2   6  -5 99812.1 2136.84   2 
  -2   6  -6 22089.2 1450.78   1 
  -2   6  -6 20688.9 1083.80   2 
  -2   6  -7 82445.4 2931.97   1 
  -2   6  -7 94729.7 2480.03   2 
  -2   6  -8 18336.4 1462.77   1 
  -2   6  -8 18739.1 1206.78   2 
  -2   6  -9 72819.0 3025.79   1 
  -2   6 -10 309.458 410.334   1 
  -2   6 -11 318.279 415.360   1 
  -2  -6 -11 2045.17 717.195   1 
  -2  -6 -12 797.299 456.930   1 
  -2   6 -12 403.260 463.755   1 
  -2  -6 -13 9769.01 1293.97   1 
  -2   6 -13 11015.9 1465.20   1 
  -2  -6 -14 5879.28 1103.80   1 
  -2   6 -14 6829.91 1202.70   1 
  -2  -6 -15 1079.86 488.256   1 
  -2   6 -15 1128.61 654.749   1 
  -2  -6 -16-22.9817 522.579   1 
  -2   6 -16 613.838 586.399   1 
   2   7 -16 882.648 537.694   1 
   2  -7 -16 46.0867 493.601   1 
   2  -7 -15 7453.11 1316.70   1 
   2   7 -15 7256.15 1297.70   1 
   2   7 -14-630.914 655.551   1 
   2   7 -13 6006.60 1061.48   1 
   2   7 -12 46315.3 2759.26   1 
   2   7 -11 39796.5 2468.68   1 
   2   7 -10 59533.5 2839.92   1 
   2   7  -9 105104. 3599.95   1 
   2   7  -8 135734. 3912.13   1 
  -2  -7   7 48870.6 2155.67   2 
   2   7  -7 48919.2 2229.46   1 
   2   7  -7 53324.4 2049.23   2 
  -2  -7   6 166925. 3735.36   2 
   2   7  -6 170311. 3503.38   2 
  -2  -7   6 169696. 3671.96   1 
   2   7  -5 1451.27 390.499   2 
  -2  -7   5 1177.47 388.924   2 
  -2  -7   5 1373.93 390.206   1 
   2   7  -5 1434.07 420.614   1 
   2   7  -4 21064.3 1254.37   1 
   2   7  -4 22500.5 1208.42   2 
  -2  -7   4 23431.4 1265.73   1 
  -2  -7   4 22164.2 1306.47   2 
   2   7  -3 67545.7 2116.81   1 
  -2  -7   3 69787.4 2170.24   2 
  -2  -7   3 70805.9 2070.38   1 
   2   7  -3 67084.7 2038.83   2 
   2   7  -2 1394.00 344.649   2 
   2   7  -2 1244.84 385.963   1 
  -2  -7   2 1429.92 336.704   1 
  -2  -7   2 1530.66 438.757   2 
  -2  -7   1 1208.73 320.440   1 
   2   7  -1 1537.66 388.105   1 
   2  -7  -1 1825.06 454.999   1 
  -2  -7   1 1130.05 437.496   2 
  -2  -7   0 66451.9 2037.37   1 
   2  -7   0 68586.7 1308.11   2 
   2  -7   0 68771.8 2228.65   1 
  -2  -7   0 65930.3 2192.71   2 
   2  -7   1 16149.0 1135.09   1 
  -2   7  -1 13711.1 1089.17   1 
  -2  -7  -1 14872.5 944.614   1 
   2  -7   1 13648.5 538.627   2 
  -2   7  -2 16901.4 1187.84   1 
  -2   7  -2 18386.2 655.508   2 
   2  -7   2 20039.4 678.331   2 
   2  -7   2 17686.0 1163.91   1 
   2  -7   3 386.859 283.247   1 
  -2   7  -3-83.6992 296.254   1 
  -2   7  -3 337.779 143.354   2 
   2  -7   4 193.528 218.202   1 
  -2   7  -4 213.785 158.176   2 
  -2   7  -4 552.865 368.601   1 
   2  -7   5 10611.9 932.755   1 
  -2   7  -5 9278.83 676.089   2 
  -2   7  -5 10268.6 1024.51   1 
  -2   7  -6 70238.3 1965.91   2 
  -2   7  -6 64268.2 2576.60   1 
  -2   7  -7 16017.5 1365.32   1 
  -2   7  -7 16066.2 1043.28   2 
  -2   7  -8 108236. 3562.39   1 
  -2   7  -8 118548. 2897.64   2 
  -2   7  -9 9095.36 1124.95   1 
  -2   7 -10 73110.4 3225.39   1 
  -2   7 -11 43961.2 2608.08   1 
  -2  -7 -12 46652.8 2621.78   1 
  -2   7 -12 43349.8 2713.06   1 
  -2   7 -13 11502.2 1475.64   1 
  -2  -7 -13 11720.2 1399.67   1 
  -2  -7 -14 7321.66 1177.37   1 
  -2   7 -14 8222.88 1293.31   1 
  -2   7 -15 1514.19 661.483   1 
  -2  -7 -15 2030.49 714.817   1 
  -2  -7 -16-2238.84 765.676   1 
   2   8 -16-527.331 637.799   1 
   2  -8 -16-1769.91 773.659   1 
   2   8 -15 2169.45 781.573   1 
   2   8 -14 1776.95 725.990   1 
   2   8 -13 3592.19 858.738   1 
   2   8 -12 11444.9 1398.53   1 
   2   8 -11 14720.3 1552.65   1 
   2   8 -10 8462.72 1168.23   1 
   2   8  -9 5742.32 939.358   1 
  -2  -8   8 16268.6 1337.31   2 
   2   8  -8 15012.4 1369.40   1 
   2   8  -7-494.224 486.350   1 
  -2  -8   7-148.217 357.561   2 
   2   8  -6 97946.2 3051.39   1 
  -2  -8   6 101800. 3030.66   2 
   2   8  -6 101630. 2759.53   2 
  -2  -8   5 23282.3 1410.29   2 
   2   8  -5 21778.3 1280.75   2 
  -2  -8   5 22363.4 1341.26   1 
   2   8  -5 24657.7 1502.50   1 
  -2  -8   4 227103. 4083.77   1 
   2   8  -4 232307. 4342.68   1 
   2   8  -4 235755. 3973.98   2 
  -2  -8   4 233705. 4275.15   2 
   2   8  -3 619.425 250.500   2 
   2   8  -3 414.442 335.864   1 
  -2  -8   3 647.121 316.015   1 
  -2  -8   3-38.3089 282.813   2 
  -2  -8   2 153012. 3163.61   1 
   2   8  -2 153715. 3333.27   1 
  -2  -8   2 149010. 3326.08   2 
   2   8  -2 156730. 3224.27   2 
  -2  -8   1 1477.26 372.247   1 
   2   8  -1 2859.27 550.316   1 
   2  -8  -1 1458.55 427.509   1 
  -2  -8   1 2796.36 560.863   2 
  -2  -8   0 19721.2 1169.05   1 
   2  -8   0 18326.4 1237.35   1 
   2  -8   0 21671.6 814.915   2 
  -2  -8   0 19979.2 1295.12   2 
  -2   8  -1 21650.2 1443.66   1 
   2  -8   1 21805.3 1387.56   1 
   2  -8   1 20754.0 731.839   2 
  -2  -8  -1 20543.1 1180.65   1 
  -2   8  -2 8176.66 941.501   1 
   2  -8   2 8824.93 889.950   1 
   2  -8   2 9535.62 516.286   2 
  -2   8  -2 8719.62 505.535   2 
  -2   8  -3 695.407 415.626   1 
   2  -8   3 1213.82 368.497   1 
  -2   8  -3 995.350 207.453   2 
  -2   8  -4 87275.2 1816.34   2 
   2  -8   4 84961.6 2655.43   1 
  -2   8  -4 86530.5 2893.05   1 
  -2   8  -5 917.400 265.256   2 
  -2   8  -5 1188.32 433.947   1 
  -2   8  -6 175054. 3110.46   2 
  -2   8  -6 163522. 4227.87   1 
  -2   8  -7 28038.6 1331.83   2 
  -2   8  -7 25547.4 1748.93   1 
  -2   8  -8 24923.9 1346.98   2 
  -2   8  -8 25064.8 1811.11   1 
  -2   8  -9 3254.61 747.929   1 
  -2   8 -10 174.754 455.869   1 
  -2   8 -11 20460.6 1823.59   1 
  -2   8 -12 7048.51 1240.45   1 
  -2   8 -13 6701.71 1192.27   1 
  -2  -8 -13 5727.47 1052.03   1 
  -2   8 -14 1999.98 836.531   1 
  -2  -8 -14 477.533 438.699   1 
  -2  -8 -15 940.894 703.873   1 
  -2   8 -15 1794.68 681.054   1 
  -2  -8 -16 121.171 474.675   1 
   2  -9 -16-283.547 610.370   1 
   2   9 -15 3.83678 560.206   1 
   2   9 -14 8311.73 1328.86   1 
   2   9 -13 4696.15 930.333   1 
   2   9 -12 20305.8 1872.06   1 
   2   9 -11 528.502 438.418   1 
   2   9 -10 189118. 5317.05   1 
   2   9  -9 158.696 430.938   1 
  -2  -9   8 95162.0 3203.03   2 
   2   9  -8 89131.1 3273.48   1 
  -2  -9   7 5718.38 827.017   2 
   2   9  -7 4902.85 793.486   1 
   2   9  -6 169526. 3680.05   2 
  -2  -9   6 171973. 3992.31   2 
   2   9  -6 169071. 4198.61   1 
   2   9  -5 394.194 344.010   1 
  -2  -9   5 58.0638 345.371   2 
   2   9  -5-184.732 344.307   2 
  -2  -9   4 54650.2 2129.76   2 
   2   9  -4 54383.6 1979.07   2 
   2   9  -4 56629.1 2275.97   1 
  -2  -9   4 56835.7 2129.21   1 
  -2  -9   3 80181.3 2464.94   1 
   2   9  -3 76051.6 2589.51   1 
  -2  -9   3 77103.3 2500.35   2 
   2   9  -3 79015.0 2374.06   2 
   2   9  -2-484.076 369.577   2 
   2  -9  -2 468.313 367.895   1 
  -2  -9   2 232.579 256.058   1 
   2   9  -2 0.47706 339.794   1 
  -2  -9   2-180.277 315.391   2 
   2  -9  -1 4641.01 725.897   1 
  -2  -9   1 3666.77 610.076   2 
  -2  -9   1 5044.70 665.203   1 
   2   9  -1 4968.47 725.670   1 
   2  -9   0 5311.41 707.701   1 
  -2  -9   0 5387.90 636.405   1 
  -2  -9   0 5209.71 722.319   2 
   2  -9   0 5523.02 478.227   2 
   2  -9   1 194995. 4163.99   1 
   2  -9   1 196195. 2474.31   2 
  -2  -9  -1 190708. 3728.21   1 
  -2   9  -1 186696. 4327.46   1 
  -2  -9  -2 818.270 302.063   1 
  -2   9  -2 974.912 481.568   1 
   2  -9   2 911.962 238.445   2 
   2  -9   2 1624.67 452.846   1 
   2  -9   3 17526.4 808.646   2 
  -2   9  -3 16522.3 1344.33   1 
  -2   9  -3 17422.6 794.485   2 
  -2   9  -4 62968.0 1593.20   2 
  -2   9  -4 57806.1 2479.75   1 
  -2   9  -5 3253.97 668.506   1 
  -2   9  -5 4345.96 483.730   2 
  -2   9  -6 70537.0 2904.69   1 
  -2   9  -6 70486.6 1993.64   2 
  -2   9  -7 12315.1 904.513   2 
  -2   9  -7 11107.7 1235.83   1 
  -2   9  -8 112422. 2820.67   2 
  -2   9  -8 106932. 3822.97   1 
  -2   9  -9 30358.1 2118.14   1 
  -2   9 -10 184430. 5311.90   1 
  -2   9 -11 1682.16 727.354   1 
  -2   9 -12 33354.6 2470.39   1 
  -2   9 -13 305.511 480.565   1 
  -2   9 -14 21382.4 2046.05   1 
  -2  -9 -14 23625.6 2049.24   1 
  -2   9 -15-248.863 563.794   1 
  -2  -9 -15 419.172 471.596   1 
  -2  -9 -16-12.1052 579.468   1 
   2  10 -15 1181.34 704.723   1 
   2  10 -14 10388.3 1466.51   1 
   2  10 -13 7961.01 1240.57   1 
   2  10 -12-518.905 653.128   1 
   2  10 -11 8749.06 1281.86   1 
   2  10 -10 7583.91 1185.88   1 
   2  10  -9-2006.97 630.552   1 
   2  10  -8 22613.9 1731.76   1 
  -2 -10   8 20252.0 1577.15   2 
   2  10  -7 7379.34 1017.54   1 
  -2 -10   7 9244.12 1056.62   2 
  -2 -10   6 72316.3 2691.01   2 
   2  10  -6 68382.9 2792.21   1 
   2  10  -6 73554.2 2454.87   2 
   2  10  -5 35918.5 1689.48   2 
   2  10  -5 35485.9 1960.99   1 
  -2 -10   5 36951.9 1858.90   2 
  -2 -10   4 117112. 3234.21   2 
   2  10  -4 120409. 3451.27   1 
   2  10  -4 119072. 3025.13   2 
  -2 -10   3 2895.46 553.153   1 
  -2 -10   3 3150.43 615.549   2 
   2  10  -3 3059.14 529.110   2 
   2  10  -3 2333.82 570.950   1 
   2  10  -2 33741.0 1827.44   1 
  -2 -10   2 32520.7 1708.28   2 
  -2 -10   2 31795.7 1661.63   1 
  -2 -10   1 7687.86 851.695   1 
   2  10  -1 8118.93 903.195   1 
  -2 -10   1 8498.14 907.647   2 
  -2 -10   0 475.106 307.207   2 
  -2 -10   0 765.037 331.904   1 
   2 -10   0 1143.40 269.158   2 
  -2 -10  -1 30362.8 1587.59   1 
  -2 -10  -1 32530.1 1783.18   2 
   2 -10   1 30949.0 1094.42   2 
  -2  10  -1 29869.9 1850.44   1 
   2 -10   2 85629.0 1774.35   2 
  -2  10  -2 84133.1 3113.56   1 
  -2 -10  -2 84225.7 2634.07   1 
   2 -10   3 77082.7 1747.61   2 
  -2  10  -3 69739.4 2871.11   1 
  -2  10  -3 71851.3 1666.03   2 
  -2  10  -4 188810. 2831.84   2 
  -2  10  -4 192087. 4709.78   1 
  -2  10  -5 31838.1 1973.79   1 
  -2  10  -5 33187.8 1276.76   2 
  -2  10  -6 62887.9 2827.10   1 
  -2  10  -6 62906.6 1894.52   2 
  -2  10  -7 8824.95 1142.58   1 
  -2  10  -7 9154.13 797.142   2 
  -2  10  -8 68352.6 2194.28   2 
  -2  10  -8 65219.3 3121.34   1 
  -2  10  -9 754.250 534.192   1 
  -2  10 -10 13112.1 1533.19   1 
  -2  10 -11 1119.45 670.047   1 
  -2  10 -12 2321.85 794.088   1 
  -2  10 -13-133.558 540.610   1 
  -2 -10 -14 309.429 513.059   1 
  -2  10 -14 617.040 566.910   1 
  -2 -10 -15 5864.54 1143.47   1 
  -2 -10 -16 207.393 549.792   1 
   2  11 -15-692.178 517.368   1 
   2  11 -14 22816.7 2143.73   1 
   2  11 -13-171.437 529.569   1 
   2  11 -12-377.856 529.077   1 
   2  11 -11 59318.7 3176.30   1 
   2  11 -10 121461. 4394.52   1 
   2  11  -9 10879.6 1322.74   1 
  -2 -11   8 64874.6 2786.62   2 
   2  11  -8 68160.6 3079.39   1 
   2  11  -7 36373.2 2235.45   1 
  -2 -11   7 33388.4 1955.35   2 
  -2 -11   6 143148. 3837.63   2 
   2  11  -6 147586. 4229.68   1 
   2  11  -5 8972.10 884.619   2 
  -2 -11   5 7453.74 933.449   2 
   2  11  -5 8485.00 1032.69   1 
  -2 -11   4 37049.9 1896.57   2 
   2  11  -4 35566.8 1719.19   2 
   2  11  -4 35992.4 2026.19   1 
  -2 -11   3 18632.2 1361.55   2 
   2  11  -3 16206.6 1172.84   2 
   2  11  -3 18793.3 1435.53   1 
   2  11  -2 17313.3 1425.64   1 
  -2 -11   2 16495.2 1284.75   2 
   2 -11  -1 4916.88 544.095   2 
   2  11  -1 4894.08 757.052   1 
  -2 -11   1 5266.76 729.398   1 
  -2 -11   1 3803.98 662.421   2 
  -2 -11   0 35099.2 1855.60   2 
   2 -11   0 33994.2 1278.55   2 
  -2 -11   0 35174.4 1752.56   1 
  -2  11  -1 28609.1 1887.99   1 
   2 -11   1 28572.9 1121.21   2 
  -2 -11  -1 29108.2 1747.36   2 
  -2 -11  -1 27400.6 1566.53   1 
  -2 -11  -2 5875.35 779.680   1 
   2 -11   2 4600.75 469.090   2 
  -2  11  -2 4177.99 787.957   1 
  -2  11  -3-239.905 275.504   2 
  -2  11  -3 14.3801 384.595   1 
   2 -11   3 56.9767 187.166   2 
  -2 -11  -3 672.521 363.076   1 
  -2  11  -4 70646.3 1810.36   2 
  -2  11  -4 72056.9 3064.70   1 
   2 -11   4 74234.7 1905.23   2 
  -2  11  -5-172.702 248.038   2 
  -2  11  -5-224.613 467.292   1 
  -2  11  -6 80824.9 3317.09   1 
  -2  11  -6 85254.2 2203.78   2 
  -2  11  -7 9032.34 1207.03   1 
  -2  11  -7 7954.66 726.466   2 
  -2  11  -8 39335.9 1662.51   2 
  -2  11  -8 36383.8 2442.46   1 
  -2  11  -9 50836.5 2888.47   1 
  -2  11 -10 71154.6 3509.37   1 
  -2  11 -11 12324.8 1606.05   1 
  -2  11 -12 13896.3 1635.91   1 
  -2  11 -13 13158.2 1689.39   1 
  -2  11 -14 10853.9 1580.71   1 
  -2 -11 -15-1381.98 669.818   1 
   2  12 -14 9248.69 1443.80   1 
   2  12 -13 4256.54 1000.52   1 
   2  12 -12 8362.19 1308.42   1 
   2  12 -11 4266.56 990.931   1 
   2  12 -10 3474.03 887.873   1 
  -2 -12   9 4584.62 887.795   2 
   2  12  -9 3290.80 768.198   1 
   2  12  -8 8473.85 1187.32   1 
  -2 -12   8 9790.71 1129.95   2 
  -2 -12   7 11057.5 1196.30   2 
   2  12  -7 10213.9 1239.88   1 
  -2 -12   6 10289.9 1110.91   2 
   2  12  -6 9522.58 1203.51   1 
  -2 -12   5 119168. 3562.81   2 
   2  12  -5 118210. 3830.26   1 
   2  12  -4 21156.4 1645.14   1 
  -2 -12   4 20172.6 1490.16   2 
   2  12  -4 21043.6 1357.31   2 
  -2 -12   3 19421.5 1464.40   2 
   2  12  -3 22965.1 1678.09   1 
   2  12  -3 19945.2 1326.61   2 
   2  12  -2 2175.31 639.483   1 
  -2 -12   2 3384.56 627.801   2 
  -2 -12   1 20400.8 1454.45   2 
   2 -12  -1 18706.9 1074.62   2 
   2 -12   0 19625.5 1026.96   2 
  -2 -12   0 17463.4 1355.01   2 
   2 -12   1 22080.4 1061.04   2 
  -2 -12  -1 20296.9 1502.72   2 
  -2  12  -2 722.257 558.388   1 
   2 -12   2 703.610 282.332   2 
  -2  12  -3 38514.4 2338.13   1 
   2 -12   3 41028.7 1409.42   2 
   2 -12   4 20916.0 1059.36   2 
  -2  12  -4 22828.5 1070.29   2 
  -2  12  -4 23436.6 1852.04   1 
  -2  12  -5 24061.1 1898.76   1 
  -2  12  -5 27842.6 1228.02   2 
  -2  12  -6 5707.02 992.786   1 
  -2  12  -6 4770.60 560.225   2 
  -2  12  -7 100125. 2551.97   2 
  -2  12  -7 101721. 3945.95   1 
  -2  12  -8 6059.90 1098.53   1 
  -2  12  -9 2862.64 871.195   1 
  -2  12 -10 12452.8 1575.29   1 
  -2  12 -11 9640.51 1375.09   1 
  -2  12 -12 825.185 558.036   1 
  -2  12 -13 608.249 547.116   1 
  -2 -12 -15 6552.87 1239.09   1 
   2  13 -14 2061.01 874.269   1 
   2  13 -13 8579.48 1392.50   1 
   2  13 -12 3499.80 968.858   1 
   2  13 -11 86816.0 4008.79   1 
   2  13 -10 177.614 476.173   1 
   2  13  -9 48843.2 2859.32   1 
  -2 -13   9 45944.3 2485.95   2 
   2  13  -8 4001.70 847.641   1 
  -2 -13   8 3751.75 791.944   2 
  -2 -13   7 206625. 4997.19   2 
   2  13  -7 194767. 5408.07   1 
  -2 -13   6 23851.4 1720.80   2 
   2  13  -6 24048.8 1896.75   1 
   2  13  -5 53827.6 2739.38   1 
  -2 -13   5 58653.8 2622.17   2 
   2  13  -4 10788.8 1222.45   1 
  -2 -13   4 11233.9 1160.24   2 
  -2 -13   3 10918.8 1134.26   2 
   2  13  -3 14531.9 1462.95   1 
   2  13  -2 60697.0 2788.28   1 
  -2 -13   2 56693.6 2452.51   2 
  -2 -13   1 5154.29 791.710   2 
   2 -13  -1 5654.07 633.444   2 
   2 -13   0 5998.58 613.649   2 
  -2 -13   0 6614.87 933.657   2 
  -2 -13  -1 4343.32 798.212   2 
   2 -13   1 4265.73 516.392   2 
  -2 -13  -2 65213.3 2778.89   2 
  -2  13  -2 65348.8 3063.13   1 
   2 -13   2 66020.8 1875.52   2 
   2 -13   3 32452.5 1310.94   2 
  -2  13  -3 33287.2 2322.87   1 
  -2  13  -4 8632.81 1251.36   1 
   2 -13   4 7769.48 697.701   2 
  -2  13  -5 2338.72 763.914   1 
  -2  13  -5 2391.95 407.221   2 
  -2  13  -6 13378.8 1499.71   1 
  -2  13  -6 11295.1 829.428   2 
  -2  13  -7 12422.3 1516.27   1 
  -2  13  -8 5708.05 1075.82   1 
  -2  13  -9 83604.8 3908.95   1 
  -2  13 -10 111.785 503.986   1 
  -2  13 -11 27198.4 2352.41   1 
  -2  13 -12 192.485 518.659   1 
  -2  13 -13 16785.9 1924.23   1 
   2  14 -13 135.983 591.117   1 
   2  14 -12 19442.4 2059.00   1 
   2  14 -11 3409.98 1044.17   1 
   2  14 -10 2308.76 862.216   1 
   2  14  -9 12289.8 1528.97   1 
  -2 -14   9 12692.9 1356.90   2 
   2  14  -8 708.126 608.365   1 
  -2 -14   8 50.8371 477.296   2 
  -2 -14   7 7427.43 1061.39   2 
   2  14  -7 6774.60 1128.79   1 
   2  14  -6 232.502 478.725   1 
  -2 -14   6-74.9499 407.430   2 
   2  14  -5 59196.8 2987.65   1 
  -2 -14   5 54702.4 2601.17   2 
  -2 -14   4 39793.1 2180.84   2 
   2  14  -4 44137.6 2554.86   1 
  -2 -14   3 18892.2 1488.98   2 
   2  14  -3 14862.2 1521.50   1 
   2 -14  -2 1121.30 367.693   2 
  -2 -14   2 700.937 440.452   2 
   2  14  -2 1875.98 657.820   1 
  -2 -14   1 5007.37 800.732   2 
   2 -14  -1 5779.01 664.678   2 
  -2 -14   0 945.067 439.438   2 
   2 -14   0 1797.68 407.273   2 
  -2 -14  -1 3968.66 750.065   2 
   2 -14   1 3532.94 498.831   2 
  -2 -14  -2 8576.21 1114.32   2 
  -2  14  -2 6295.84 1049.26   1 
   2 -14   2 7094.29 682.740   2 
   2 -14   3 59632.0 1845.18   2 
  -2  14  -3 59988.5 3147.93   1 
   2 -14   4 30901.1 1366.01   2 
  -2  14  -4 33159.5 2373.02   1 
  -2  14  -5 37501.6 2553.37   1 
  -2  14  -5 35335.8 1431.62   2 
  -2  14  -6-93.5695 606.710   1 
  -2  14  -7 74999.9 3656.28   1 
  -2  14  -8 13683.9 1629.58   1 
  -2  14  -9 34665.9 2621.01   1 
  -2  14 -10 1194.91 659.890   1 
  -2  14 -11 8421.61 1415.26   1 
  -2  14 -12-237.213 780.020   1 
   2  15 -12 297.870 653.088   1 
   2  15 -11 46584.6 3082.31   1 
   2  15 -10 49709.9 3106.62   1 
  -2 -15   9 59176.8 2906.63   2 
   2  15  -9 62059.0 3398.58   1 
  -2 -15   8 22244.8 1760.32   2 
   2  15  -8 24955.9 2132.26   1 
  -2 -15   7 57215.9 2738.04   2 
   2  15  -7 56159.4 3117.42   1 
  -2 -15   6 33455.5 2099.42   2 
   2  15  -6 34371.4 2438.01   1 
   2  15  -5 63124.5 3223.27   1 
  -2 -15   5 66436.2 2907.72   2 
   2  15  -4-201.929 641.256   1 
  -2 -15   4 117.923 429.952   2 
   2  15  -3 13559.2 1507.23   1 
  -2 -15   3 13084.0 1264.88   2 
  -2 -15   2 20892.3 1603.03   2 
   2 -15  -2 19699.6 1288.20   2 
   2 -15  -1 18631.8 1184.36   2 
  -2 -15   1 18376.7 1493.18   2 
  -2 -15   0 1437.28 403.308   2 
   2 -15   0 1855.55 398.965   2 
   2 -15   1-521.764 287.070   2 
  -2 -15  -1-110.634 357.410   2 
  -2 -15  -2 22366.0 1730.04   2 
   2 -15   2 23832.3 1243.62   2 
  -2  15  -3 6378.66 1149.84   1 
   2 -15   3 4917.51 586.513   2 
  -2 -15  -3 5902.05 987.279   2 
   2 -15   4-30.6939 228.564   2 
  -2  15  -4-59.2502 460.296   1 
  -2  15  -5 39126.2 2730.08   1 
  -2  15  -6 895.029 546.390   1 
  -2  15  -7 5958.35 1166.81   1 
  -2  15  -8 10808.9 1559.05   1 
  -2  15  -9 65665.6 3654.23   1 
  -2  15 -10 10277.1 1556.96   1 
  -2  15 -11 19861.1 2096.35   1 
  -2  15 -12 8916.58 1491.63   1 
   2  16 -12 11550.0 1646.81   1 
   2  16 -11-232.975 572.512   1 
   2  16 -10 683.630 638.558   1 
   2  16  -9 19940.4 1997.45   1 
  -2 -16   9 20397.9 1749.61   2 
   2  16  -8 1308.84 651.942   1 
  -2 -16   8 2298.96 718.935   2 
  -2 -16   7 1936.59 514.499   2 
   2  16  -7 3856.21 917.854   1 
  -2 -16   6 16696.6 1548.17   2 
   2  16  -6 17215.4 1796.07   1 
  -2 -16   5 8667.13 1169.62   2 
   2  16  -5 7425.40 1207.70   1 
  -2 -16   4 65568.0 2870.88   2 
   2  16  -4 68624.3 3430.09   1 
  -2 -16   3-63.1843 474.325   2 
   2 -16  -3-89.4810 321.285   2 
   2  16  -3 292.011 496.157   1 
   2 -16  -2 2657.46 562.247   2 
  -2 -16   2 1791.22 549.741   2 
  -2 -16   1 11888.4 1238.09   2 
   2 -16  -1 11715.6 989.770   2 
  -2 -16   0-774.331 536.439   2 
   2 -16   0 694.933 320.788   2 
  -2 -16  -1 7766.15 1057.37   2 
   2 -16   1 5825.23 646.190   2 
  -2 -16  -2 12832.9 1396.98   2 
   2 -16   2 12745.7 940.046   2 
   2 -16   3 26903.1 1342.70   2 
  -2  16  -3 25339.2 2171.05   1 
  -2 -16  -3 29139.6 2075.34   2 
  -2  16  -4 42882.3 2890.23   1 
   2 -16   4 46792.4 1774.21   2 
  -2  16  -5 27224.5 2342.90   1 
  -2  16  -6 27475.6 2395.77   1 
  -2  16  -7 8776.14 1408.27   1 
  -2  16  -8 18885.0 2053.82   1 
  -2  16  -9 14849.8 1876.72   1 
  -2  16 -10-676.525 735.884   1 
  -2  16 -11 5206.22 1165.62   1 
   2  17 -11 5834.90 1288.76   1 
   2  17 -10 28820.8 2503.16   1 
   2  17  -9 3787.97 916.089   1 
  -2 -17   9 5674.94 1028.18   2 
   2  17  -8 37116.7 2744.32   1 
  -2 -17   8 39902.3 2415.62   2 
   2  17  -7-147.795 651.573   1 
  -2 -17   7-786.447 616.948   2 
  -2 -17   6 57335.4 2811.68   2 
   2  17  -6 59715.3 3415.66   1 
  -2 -17   5 13491.4 1425.34   2 
   2  17  -5 14997.7 1739.50   1 
   2  17  -4 5225.78 1020.85   1 
  -2 -17   4 3793.48 783.544   2 
  -2 -17   3 5253.59 878.374   2 
   2 -17  -3 3382.48 603.307   2 
   2  17  -3 3227.45 812.713   1 
   2 -17  -2 2862.41 565.084   2 
  -2 -17   2 3827.69 776.058   2 
  -2 -17   1 16969.8 1502.86   2 
   2 -17  -1 15858.9 1142.02   2 
  -2 -17   0 17583.5 1559.96   2 
   2 -17   0 19170.8 1204.77   2 
   2 -17   1 34925.5 1578.49   2 
  -2 -17  -1 41286.1 2356.24   2 
  -2 -17  -2-624.329 593.261   2 
   2 -17   2-120.857 289.833   2 
  -2 -17  -3 5475.57 1041.07   2 
   2 -17   3 6485.87 699.417   2 
  -2 -17  -4 10888.4 1379.33   2 
  -2  17  -4 12285.4 1597.28   1 
  -2  17  -5 18343.2 2044.41   1 
  -2  17  -6 6075.99 1249.37   1 
  -2  17  -7 3034.09 856.677   1 
  -2  17  -8 63116.6 3718.25   1 
  -2  17  -9 4960.42 1188.28   1 
  -2  17 -10 27294.9 2530.83   1 
   2  18 -10 11116.2 1650.90   1 
  -2 -18   9 628.694 580.370   2 
   2  18  -9 553.160 660.784   1 
  -2 -18   8 5610.34 950.683   2 
   2  18  -8 6340.60 1225.32   1 
   2  18  -7 3048.03 901.949   1 
  -2 -18   7 2193.53 549.909   2 
  -2 -18   6 45665.1 2520.16   2 
   2  18  -6 45165.0 3069.76   1 
   2  18  -5 4176.71 1039.08   1 
  -2 -18   5 6500.28 1005.89   2 
   2 -18  -4 21937.2 1591.75   2 
   2  18  -4 23761.3 2135.64   1 
  -2 -18   4 24289.8 1807.03   2 
   2 -18  -3 1808.43 477.728   2 
  -2 -18   3 1618.37 527.353   2 
  -2 -18   2 21152.1 1677.90   2 
   2 -18  -2 20739.4 1416.52   2 
   2 -18  -1 901.150 393.101   2 
  -2 -18   1-201.788 439.435   2 
   2 -18   0 6498.60 746.317   2 
  -2 -18   0 6118.90 972.627   2 
  -2 -18  -1 800.926 523.518   2 
   2 -18   1 1073.72 368.276   2 
  -2 -18  -2 12159.8 1368.85   2 
  -2 -18  -3 5544.45 998.329   2 
  -2 -18  -4 9158.41 1293.44   2 
  -2  18  -4 10088.7 1486.84   1 
  -2  18  -5 4268.11 989.808   1 
  -2  18  -6 41178.4 3063.63   1 
  -2  18  -7 1541.68 883.289   1 
  -2  18  -8 13543.7 1873.64   1 
  -2  18  -9-136.180 590.910   1 
   2  19  -9 7459.59 1354.85   1 
   2  19  -8 24799.0 2383.84   1 
  -2 -19   8 25027.9 1930.96   2 
  -2 -19   7 567.869 476.030   2 
   2  19  -7 1277.05 704.171   1 
  -2 -19   6 31933.9 2131.35   2 
   2  19  -6 28584.0 2525.30   1 
  -2 -19   5 3388.13 780.940   2 
   2  19  -5 4541.66 1063.32   1 
   2 -19  -4 24875.0 1727.68   2 
  -2 -19   4 22751.8 1797.12   2 
   2 -19  -3 16348.8 1347.38   2 
  -2 -19   3 16345.5 1505.28   2 
   2 -19  -2 6125.92 807.183   2 
  -2 -19   2 7126.35 1035.50   2 
  -2 -19   1 16701.6 1534.22   2 
  -2 -19   0 1353.39 584.265   2 
  -2 -19  -1 34011.3 2265.72   2 
  -2 -19  -2 3453.77 851.731   2 
  -2 -19  -3 18615.5 1764.33   2 
  -2 -19  -4 14468.2 1565.37   2 
  -2 -19  -5-1457.38 759.997   2 
  -2  19  -5 664.261 767.704   1 
  -2  19  -6 12629.9 1861.94   1 
  -2  19  -7 1417.65 841.816   1 
  -2  19  -8 34477.0 2924.14   1 
   2  20  -8 9294.96 1546.26   1 
   2  20  -7 2476.71 891.743   1 
  -2 -20   6 9149.91 1217.92   2 
   2  20  -6 8248.35 1495.79   1 
  -2 -20   5 47553.7 2606.24   2 
   2  20  -5 49557.0 3232.24   1 
   2 -20  -5 46775.9 2469.44   2 
  -2 -20   4 17183.1 1595.99   2 
  -2 -20   3 13455.5 1395.59   2 
  -2 -20   2 2923.66 745.557   2 
  -2 -20   1 1257.44 551.459   2 
  -2 -20   0 1967.44 613.910   2 
  -2 -20  -1 297.648 510.188   2 
  -2 -20  -2-436.748 516.001   2 
  -2 -20  -3 19924.6 1817.79   2 
  -2 -20  -4 6085.21 1087.32   2 
  -2 -20  -5 15689.6 1760.84   2 
  -2  20  -5 16428.1 2002.98   1 
  -2  20  -6 3456.72 1010.72   1 
  -2 -20  -6 2488.78 856.807   2 
   2  21  -7 24534.7 2480.64   1 
   2  21  -6 6960.93 1317.60   1 
  -2 -21   4 23072.9 1841.82   2 
  -2 -21   3 1439.19 553.102   2 
  -2 -21   2 5616.99 903.411   2 
  -2 -21   1 3056.56 764.673   2 
  -2 -21   0 35703.3 2286.50   2 
  -2 -21  -1 15808.1 1584.08   2 
  -2 -21  -2 9743.22 1293.69   2 
  -2 -21  -3 465.934 432.794   2 
  -2 -21  -4 10161.7 1365.09   2 
  -2 -21  -5 663.740 625.599   2 
  -2 -21  -6 13711.3 1642.22   2 
  -2 -21  -7 8590.88 1427.38   2 
  -2 -22   1 9010.88 1190.35   2 
  -2 -22   0 1252.64 584.161   2 
  -2 -22  -1 6711.64 1069.60   2 
  -2 -22  -2 464.946 452.598   2 
  -2 -22  -3 9009.97 1289.23   2 
  -2 -22  -4 4286.39 898.409   2 
  -2 -22  -5 8608.98 1326.13   2 
  -2 -22  -6-2685.06 853.181   2 
  -2 -22  -7 22224.4 2147.21   2 
  -2 -23  -3 7274.23 1162.94   2 
  -2 -23  -4 6769.17 1178.44   2 
  -2 -23  -5 1132.15 573.487   2 
  -2 -23  -6 51.8591 673.957   2 
   3   0 -17 9823.96 1524.60   1 
   3   0 -16 96.9246 548.142   1 
   3   0 -15 31015.7 2477.28   1 
   3   0 -14-51.4567 536.637   1 
   3   0 -13 41481.4 2630.44   1 
   3   0 -12-462.259 562.645   1 
   3   0 -11 449096. 7637.28   1 
   3   0 -10-546.229 514.254   1 
   3   0  -9 232403. 4940.94   1 
   3   0  -8-393.302 419.769   1 
   3   0  -7 301478. 4886.67   1 
   3   0  -7 305509. 4764.09   2 
   3   0  -6 167.997 257.470   2 
   3   0  -5 223543. 3557.80   2 
   3   0  -4-100.428 218.138   2 
  -3   0   4-148.341 304.118   2 
  -3   0   3 75758.4 1770.08   2 
   3   0  -3 77944.1 1772.40   2 
   3   0  -2 156.730 159.987   2 
  -3   0   2 1257.33 316.348   2 
   3   0  -1 131069. 2010.94   2 
  -3   0   1 133667. 2005.59   2 
  -3   0   0 59.7136 214.577   2 
   3   0   1 172982. 1539.27   1 
  -3   0  -1 172151. 1593.01   1 
   3   0   2 261.012 166.193   1 
  -3   0  -2 357.714 171.726   1 
   3   0   3 43331.9 1212.88   1 
  -3   0  -3 40523.8 1206.00   1 
   3   0   4 128.297 194.738   1 
  -3   0  -4 168.659 215.708   1 
  -3   0  -5 157961. 2948.61   1 
  -3   0  -6-381.959 271.327   1 
  -3   0  -7 90714.0 2654.17   1 
  -3   0  -8 238.902 303.730   1 
  -3   0  -9 166262. 4114.08   1 
  -3   0 -10-219.658 317.249   1 
  -3   0 -11-191.148 413.830   1 
  -3   0 -12 617.985 441.408   1 
  -3   0 -13 1212.10 535.252   1 
  -3   0 -14 64.8222 403.228   1 
  -3   0 -15 16615.4 1753.98   1 
  -3   0 -16 197.958 459.845   1 
   3  -1 -17 6051.89 1294.96   1 
   3   1 -17 6514.58 1307.02   1 
   3   1 -16 2660.82 936.222   1 
   3  -1 -16 1883.55 762.992   1 
   3  -1 -15 648.839 529.876   1 
   3   1 -15 406.897 633.440   1 
   3  -1 -14 617.177 451.209   1 
   3   1 -14 957.115 609.379   1 
   3  -1 -13 19391.3 1804.75   1 
   3   1 -13 17625.7 1725.27   1 
   3  -1 -12 708.325 508.501   1 
   3   1 -12 328.758 434.341   1 
   3   1 -11 1213.24 623.968   1 
   3  -1 -11 2403.23 866.350   1 
   3  -1 -10 1749.22 591.709   1 
   3   1 -10 2015.34 605.196   1 
   3  -1  -9 33428.0 1918.07   1 
   3   1  -9 31277.7 1844.18   1 
   3   1  -8 53861.5 2258.85   1 
   3   1  -7 21977.2 1349.93   1 
   3  -1  -7 23862.8 1345.54   2 
   3   1  -7 23920.4 1340.76   2 
   3   1  -6 353.347 308.054   2 
   3   1  -6 269.719 286.921   1 
   3  -1  -6 160.052 259.998   2 
   3   1  -5 253033. 3792.54   1 
   3   1  -5 261182. 3888.77   2 
  -3  -1   5 254049. 3966.36   2 
   3  -1  -5 263017. 3834.95   2 
   3  -1  -4 21795.1 1025.67   2 
   3   1  -4 20794.8 978.730   1 
   3   1  -4 22116.5 1078.33   2 
  -3  -1   4 21239.5 1097.04   2 
   3   1  -3 42172.0 1203.66   1 
  -3   1   3 43755.6 1313.19   2 
  -3  -1   3 45098.8 1439.47   2 
   3  -1  -3 45396.6 1321.38   2 
   3   1  -3 43167.9 1358.63   2 
  -3   1   2 1301.92 264.917   2 
   3  -1  -2 1383.42 274.423   2 
   3   1  -2 1449.46 223.339   1 
   3   1  -2 1281.94 282.377   2 
  -3  -1   2 1693.97 362.386   2 
  -3  -1   1 2120.95 340.982   2 
   3   1  -1 1626.00 302.484   2 
   3   1  -1 1770.32 171.662   1 
  -3   1   1 1957.43 278.450   2 
   3  -1  -1 2195.40 280.111   2 
   3  -1   0 22993.6 715.897   1 
  -3  -1   0 21468.3 973.232   2 
  -3   1   0 22021.9 743.570   2 
   3  -1   1 176962. 1907.32   1 
  -3   1  -1 186918. 2058.50   1 
  -3   1  -2 96959.8 1626.19   1 
  -3  -1  -2 98242.9 1410.67   1 
  -3  -1  -3 828832. 5069.66   1 
  -3   1  -3 819343. 5487.40   1 
   3  -1   3 837564. 5442.34   1 
   3  -1   4 131401. 2414.71   1 
  -3  -1  -4 130079. 2337.93   1 
   3  -1   5 428892. 4760.55   1 
  -3  -1  -5 418321. 4705.27   1 
   3  -1   6 62020.8 1969.54   1 
  -3   1  -6 59972.3 2070.42   1 
  -3  -1  -6 59802.4 2014.63   1 
  -3  -1  -7 196927. 3894.89   1 
  -3   1  -7 204094. 4089.79   1 
  -3   1  -8 31095.3 1733.16   1 
  -3  -1  -8 29329.1 1630.37   1 
  -3  -1  -9 14870.3 1318.94   1 
  -3   1  -9 13786.1 1249.65   1 
  -3   1 -10 235.261 311.270   1 
  -3  -1 -10 474.238 360.125   1 
  -3  -1 -11 338.609 380.215   1 
  -3   1 -11 520.391 417.790   1 
  -3  -1 -12 288.657 368.661   1 
  -3   1 -12 761.744 457.449   1 
  -3  -1 -13 9021.67 1234.11   1 
  -3   1 -13 8323.29 1242.02   1 
  -3  -1 -14 1695.94 610.150   1 
  -3   1 -14 1964.52 683.012   1 
  -3  -1 -15 2468.91 718.167   1 
  -3   1 -15 2112.80 704.565   1 
  -3   1 -16 1140.95 468.427   1 
  -3  -1 -16 491.311 452.323   1 
  -3  -1 -17 16168.6 1842.72   1 
   3  -2 -17 4402.96 974.361   1 
   3   2 -17 5356.35 1109.04   1 
   3  -2 -16 6409.78 1273.85   1 
   3   2 -16 6096.21 1232.39   1 
   3   2 -15 20990.3 2021.83   1 
   3  -2 -15 20531.9 2021.41   1 
   3  -2 -14 49922.4 2977.66   1 
   3   2 -14 45604.8 2839.65   1 
   3  -2 -13 41026.0 2627.13   1 
   3   2 -13 36254.1 2431.19   1 
   3  -2 -12 44264.2 2569.06   1 
   3   2 -12 49519.4 2707.03   1 
   3  -2 -11 185815. 5022.47   1 
   3   2 -11 206450. 5195.47   1 
   3  -2 -10 160690. 4387.38   1 
   3   2 -10 162808. 4411.66   1 
   3   2  -9 123412. 3622.42   1 
   3   2  -8 50981.6 2195.18   1 
   3   2  -7 64311.9 2316.27   1 
   3   2  -7 67400.7 2256.24   2 
   3  -2  -6 3767.23 495.090   2 
   3   2  -6 3213.45 526.024   2 
   3   2  -6 4494.99 624.581   1 
  -3  -2   6 4020.62 593.348   2 
   3   2  -5 113778. 2569.55   1 
  -3  -2   5 117117. 2785.56   2 
   3   2  -5 119559. 2680.29   2 
   3  -2  -5 119916. 2585.14   2 
   3   2  -4 28615.1 1254.40   2 
   3  -2  -4 29570.8 1183.03   2 
   3   2  -4 28534.7 1155.41   1 
  -3  -2   4 26893.6 1261.66   2 
   3  -2  -3 1783.74 313.704   2 
   3   2  -3 2197.62 312.853   1 
  -3  -2   3 1862.77 385.085   2 
  -3  -2   3 1869.22 309.923   1 
   3   2  -3 2080.68 378.967   2 
   3  -2  -2 61917.9 1301.25   2 
   3   2  -2 58728.7 1189.48   1 
  -3  -2   2 58318.1 1628.35   2 
   3   2  -2 61055.6 1618.37   2 
  -3  -2   2 58619.1 1171.76   1 
  -3   2   2 59548.0 1281.39   2 
  -3  -2   1 28407.9 1131.64   2 
  -3   2   1 28640.9 757.327   2 
  -3  -2   1 29297.5 629.452   1 
   3   2  -1 28825.4 624.414   1 
   3  -2  -1 29246.3 784.021   2 
   3   2  -1 27929.3 1117.04   2 
   3  -2   0 34688.7 1102.71   1 
  -3  -2   0 36469.1 1368.89   2 
  -3   2   0 36671.9 787.314   2 
  -3   2  -1 15152.3 723.593   1 
   3  -2   1 14780.2 675.608   1 
  -3   2  -2 11134.9 656.730   1 
   3  -2   2 10376.3 622.567   1 
  -3   2  -3 311175. 3616.48   1 
  -3  -2  -3 317155. 3120.34   1 
   3  -2   4 1002.27 313.093   1 
  -3   2  -4 794.232 296.266   1 
  -3  -2  -4 481.701 230.380   1 
  -3  -2  -5 134811. 2670.45   1 
   3  -2   5 139673. 2829.06   1 
  -3   2  -5 130442. 2839.42   1 
   3  -2   6 62942.3 2052.63   1 
  -3   2  -6 62862.1 2168.41   1 
  -3  -2  -6 64871.3 2065.45   1 
   3  -2   7 56263.3 2063.08   1 
  -3  -2  -7 52757.6 2051.03   1 
  -3   2  -7 55378.6 2161.00   1 
  -3   2  -8 19434.0 1382.61   1 
  -3  -2  -8 18077.3 1313.75   1 
  -3  -2  -9 92815.7 3060.90   1 
  -3   2  -9 94666.3 3239.40   1 
  -3   2 -10 25710.0 1783.17   1 
  -3  -2 -10 25212.5 1700.15   1 
  -3  -2 -11 26.5298 361.132   1 
  -3   2 -11 916.508 474.064   1 
  -3  -2 -12 3274.15 831.869   1 
  -3   2 -12 4582.17 867.061   1 
  -3  -2 -13-147.779 462.308   1 
  -3   2 -13-267.357 434.054   1 
  -3   2 -14 1944.97 678.814   1 
  -3  -2 -14 2425.51 737.792   1 
  -3   2 -15 6476.09 1137.56   1 
  -3  -2 -15 6111.48 1106.61   1 
  -3   2 -16 10149.1 1466.56   1 
  -3  -2 -16 10721.8 1483.98   1 
  -3  -2 -17 22119.0 2103.53   1 
   3   3 -17 1397.43 875.229   1 
   3  -3 -17 1605.43 710.483   1 
   3  -3 -16 19169.7 2044.21   1 
   3   3 -16 19340.4 2014.41   1 
   3  -3 -15 6225.55 1176.39   1 
   3   3 -15 8015.25 1295.72   1 
   3   3 -14 1129.45 607.951   1 
   3  -3 -14 1682.16 714.714   1 
   3   3 -13 4234.30 811.663   1 
   3  -3 -13 4637.61 951.016   1 
   3   3 -12 727.642 501.342   1 
   3  -3 -12 104.595 564.645   1 
   3   3 -11 8425.09 1119.00   1 
   3   3 -10 3220.80 705.051   1 
   3   3  -9 10207.8 1090.68   1 
   3   3  -8 53157.4 2261.77   1 
   3   3  -7 727.465 326.794   1 
   3   3  -7 406.637 303.224   2 
   3   3  -6 5118.18 630.852   1 
  -3  -3   6 5252.94 619.076   1 
   3   3  -6 4696.77 631.770   2 
  -3  -3   6 4441.62 627.115   2 
   3   3  -5 73568.9 2174.91   2 
   3   3  -5 64917.7 1997.17   1 
  -3  -3   5 69279.4 2181.13   2 
  -3  -3   5 69983.5 1961.82   1 
  -3  -3   4 1629.23 350.715   1 
   3   3  -4 1046.82 271.801   1 
   3   3  -4 1845.36 421.703   2 
  -3  -3   4 1077.31 339.765   2 
   3   3  -3 13205.2 723.628   1 
  -3  -3   3 13008.6 714.640   1 
  -3  -3   3 12399.7 854.449   2 
   3  -3  -3 13650.2 722.988   2 
   3   3  -3 13287.0 864.588   2 
   3  -3  -2 155638. 2000.31   2 
  -3  -3   2 152875. 2035.09   1 
   3   3  -2 152432. 2679.62   2 
   3   3  -2 156711. 2073.80   1 
  -3  -3   2 148250. 2748.70   2 
  -3  -3   1 372165. 2625.59   1 
   3   3  -1 365391. 4238.96   2 
   3   3  -1 356017. 2669.87   1 
   3  -3  -1 368055. 2463.58   2 
  -3   3   1 371730. 2408.34   2 
  -3  -3   1 361920. 4275.25   2 
   3  -3   0 51875.0 1543.22   1 
  -3  -3   0 52431.4 1749.64   2 
  -3  -3   0 55840.8 904.420   1 
   3  -3   1 123828. 2171.04   1 
  -3   3  -1 116361. 2255.34   1 
  -3   3  -2 311249. 3700.79   1 
   3  -3   2 314712. 3548.25   1 
  -3   3  -3 42323.9 1466.60   1 
   3  -3   3 44587.9 1463.45   1 
  -3   3  -4 429721. 4929.04   1 
   3  -3   4 444305. 4871.40   1 
   3  -3   5 25525.1 1268.22   1 
  -3   3  -5 26098.2 1321.83   1 
  -3   3  -6 178935. 3708.42   1 
  -3  -3  -6 174077. 3379.14   1 
   3  -3   6 182095. 3530.56   1 
   3  -3   7 3490.39 573.031   1 
  -3   3  -7 2336.69 503.023   1 
  -3  -3  -7 2687.99 497.183   1 
  -3  -3  -8 65095.4 2424.61   1 
  -3   3  -8 69769.5 2640.39   1 
  -3  -3  -9 21515.2 1513.09   1 
  -3   3  -9 20952.0 1570.45   1 
  -3  -3 -10 8.16055 335.036   1 
  -3   3 -10 53.1533 441.596   1 
  -3   3 -11 2302.23 601.864   1 
  -3  -3 -11 2110.12 607.526   1 
  -3   3 -12 2907.15 799.677   1 
  -3  -3 -12 884.951 477.016   1 
  -3   3 -13 7982.53 1215.30   1 
  -3  -3 -13 7781.08 1122.95   1 
  -3   3 -14 349.496 555.361   1 
  -3  -3 -14 151.928 416.668   1 
  -3   3 -15 522.900 585.610   1 
  -3  -3 -15 1379.47 619.763   1 
  -3  -3 -16 5664.82 1169.52   1 
  -3   3 -16 6248.82 1185.58   1 
  -3  -3 -17 784.545 557.166   1 
   3  -4 -17 3128.49 1059.66   1 
   3   4 -17 4170.64 1064.35   1 
   3  -4 -16 31591.4 2556.63   1 
   3   4 -16 29290.5 2441.97   1 
   3  -4 -15 4507.87 1020.21   1 
   3   4 -15 2829.60 824.495   1 
   3  -4 -14 41018.1 2711.37   1 
   3   4 -14 39920.9 2671.84   1 
   3   4 -13 14077.8 1579.88   1 
   3  -4 -13 11958.4 1491.05   1 
   3   4 -12 138686. 4563.27   1 
   3   4 -11 3145.64 750.194   1 
   3   4 -10 172099. 4629.88   1 
   3   4  -9 12989.4 1215.50   1 
   3   4  -8 92182.6 3009.32   1 
  -3  -4   7 436.109 359.798   2 
   3   4  -7 909.370 363.195   1 
   3   4  -7 848.635 264.510   2 
  -3  -4   7 1355.81 372.606   1 
   3   4  -6 21839.9 1302.41   1 
  -3  -4   6 24459.8 1288.43   1 
   3   4  -6 24543.5 1340.70   2 
  -3  -4   6 20800.2 1329.75   2 
  -3  -4   5 13294.9 1004.72   2 
  -3  -4   5 14737.6 949.805   1 
   3   4  -5 14072.0 974.061   1 
   3   4  -5 13410.6 947.176   2 
   3   4  -4 9444.19 735.673   1 
   3   4  -4 7924.04 725.512   2 
  -3  -4   4 8570.63 798.958   2 
  -3  -4   4 9711.86 729.629   1 
   3   4  -3 17217.8 892.126   1 
  -3  -4   3 16351.9 826.580   1 
  -3  -4   3 15653.9 1012.37   2 
   3   4  -3 16921.7 1007.93   2 
   3   4  -2 14419.4 714.070   1 
   3  -4  -2 14786.5 626.273   2 
  -3  -4   2 14318.1 705.799   1 
  -3  -4   2 15346.4 996.791   2 
   3   4  -2 16123.9 957.569   2 
  -3  -4   1 22139.2 1164.43   2 
   3  -4  -1 21938.2 564.796   2 
   3   4  -1 21520.9 787.953   1 
  -3  -4   1 23996.8 786.272   1 
   3   4  -1 22417.2 1152.42   2 
  -3  -4   0 622.793 373.276   2 
  -3  -4   0 1007.32 212.945   1 
   3  -4   0 1240.05 365.936   1 
  -3   4  -1 834.727 353.850   1 
   3  -4   1 984.802 295.595   1 
   3  -4   2 24838.5 1108.93   1 
  -3   4  -2 26056.5 1208.53   1 
  -3   4  -3 27062.1 1283.94   1 
   3  -4   3 27719.8 1237.60   1 
  -3   4  -4 67702.7 2089.64   1 
   3  -4   4 75946.3 2119.99   1 
   3  -4   5 18957.6 1130.40   1 
  -3   4  -5 17068.9 1138.35   1 
   3  -4   6 116525. 2922.21   1 
  -3   4  -6 115091. 3063.22   1 
  -3   4  -7-33.6270 399.979   1 
  -3  -4  -8 79360.8 2682.68   1 
  -3   4  -8 78255.9 2887.00   1 
  -3  -4  -9 2511.19 619.092   1 
  -3   4  -9 1856.67 490.804   1 
  -3   4 -10 15762.3 1437.30   1 
  -3  -4 -10 18012.9 1457.48   1 
  -3  -4 -11 1840.15 605.737   1 
  -3   4 -11 793.202 444.575   1 
  -3  -4 -12 1387.37 542.631   1 
  -3   4 -12 270.702 385.822   1 
  -3  -4 -13 1507.19 536.996   1 
  -3   4 -13 2336.84 686.698   1 
  -3  -4 -14 14271.9 1596.53   1 
  -3   4 -14 13730.6 1648.76   1 
  -3   4 -15 748.313 576.699   1 
  -3  -4 -15 321.560 489.246   1 
  -3   4 -16 43611.2 2941.51   1 
  -3  -4 -16 37552.5 2640.02   1 
  -3  -4 -17 4649.86 1029.31   1 
   3  -5 -17 2989.02 918.174   1 
   3  -5 -16 19228.6 2062.58   1 
   3   5 -16 18253.3 1988.59   1 
   3  -5 -15 2223.92 832.645   1 
   3   5 -15 1141.45 714.697   1 
   3   5 -14 1533.08 676.732   1 
   3  -5 -14 3032.31 893.835   1 
   3   5 -13 14911.2 1638.28   1 
   3   5 -12 14159.6 1520.03   1 
   3   5 -11 3077.32 729.299   1 
   3   5 -10 8782.61 1103.73   1 
   3   5  -9 4968.83 842.872   1 
   3   5  -8 428.170 345.509   1 
  -3  -5   7 6636.93 832.760   2 
  -3  -5   7 6655.75 755.724   1 
   3   5  -7 7354.13 799.514   2 
   3   5  -7 5639.34 750.849   1 
  -3  -5   6 31446.9 1639.41   2 
   3   5  -6 33493.1 1638.56   1 
   3   5  -6 34695.8 1596.45   2 
  -3  -5   6 36981.3 1624.72   1 
   3   5  -5 640.203 359.827   1 
  -3  -5   5 123.968 280.428   2 
   3   5  -5 107.334 255.155   2 
  -3  -5   5-36.0962 231.295   1 
  -3  -5   4 29140.1 1251.11   1 
  -3  -5   4 28918.7 1470.04   2 
   3   5  -4 28954.6 1392.90   2 
   3   5  -4 30197.4 1318.08   1 
   3   5  -3 11511.9 757.922   1 
  -3  -5   3 12617.8 789.081   1 
  -3  -5   3 12136.4 933.886   2 
   3   5  -3 13198.9 913.411   2 
  -3  -5   2 228389. 2993.25   1 
   3   5  -2 223112. 3077.81   1 
  -3  -5   2 230530. 3841.18   2 
   3  -5  -1 1000.06 340.311   1 
   3   5  -1 570.307 380.045   2 
   3  -5  -1 518.546 129.351   2 
  -3  -5   1 786.921 230.867   1 
   3   5  -1 954.165 244.765   1 
  -3  -5   1 978.471 440.363   2 
   3  -5   0 84113.7 2248.17   1 
  -3  -5   0 81027.0 1711.24   1 
  -3  -5   0 77871.9 2398.40   2 
  -3  -5  -1 26440.0 984.052   1 
  -3   5  -1 26748.9 1369.22   1 
   3  -5   1 29537.8 1315.61   1 
  -3   5  -2 349787. 4728.97   1 
   3  -5   2 368059. 4508.29   1 
  -3   5  -3 7661.31 739.187   1 
   3  -5   3 7289.20 687.277   1 
  -3   5  -4 209880. 3884.21   1 
   3  -5   4 208321. 3663.54   1 
  -3   5  -5 14924.9 1107.23   1 
   3  -5   5 14097.7 1038.75   1 
   3  -5   6 208439. 4007.61   1 
  -3   5  -6 187596. 4028.46   1 
  -3   5  -7 10346.2 1045.85   1 
  -3   5  -8 73848.6 2848.59   1 
  -3   5  -9 1262.57 519.743   1 
  -3  -5  -9 1709.37 558.630   1 
  -3   5 -10 2234.91 666.404   1 
  -3  -5 -10 2023.88 612.166   1 
  -3  -5 -11 4917.26 866.028   1 
  -3   5 -11 4612.34 856.303   1 
  -3   5 -12 8547.79 1195.31   1 
  -3  -5 -12 5918.67 966.034   1 
  -3  -5 -13 1658.23 599.328   1 
  -3   5 -13 1865.74 670.846   1 
  -3   5 -14 927.923 607.321   1 
  -3  -5 -14 1816.40 601.464   1 
  -3   5 -15 1287.69 585.155   1 
  -3  -5 -15 1212.83 710.850   1 
  -3   5 -16 12562.2 1639.56   1 
  -3  -5 -16 11350.3 1523.20   1 
   3   6 -16 19474.4 2010.83   1 
   3  -6 -16 22203.6 2248.60   1 
   3   6 -15 9613.72 1430.18   1 
   3  -6 -15 13268.8 1673.67   1 
   3   6 -14 42110.6 2805.50   1 
   3   6 -13 24245.2 2068.64   1 
   3   6 -12 139322. 4695.11   1 
   3   6 -11 57372.5 2905.56   1 
   3   6 -10 184349. 4874.00   1 
   3   6  -9 72878.7 2968.64   1 
  -3  -6   8 43450.6 2146.47   2 
   3   6  -8 41096.3 2114.97   1 
   3   6  -7 12854.1 1132.60   1 
   3   6  -7 13024.8 1065.04   2 
  -3  -6   7 13628.1 1192.92   2 
   3   6  -6 54773.1 2038.67   2 
  -3  -6   6 55702.6 2040.41   1 
  -3  -6   6 51221.3 2114.96   2 
   3   6  -6 56985.2 2177.14   1 
   3   6  -5 7285.55 760.704   2 
  -3  -6   5 7140.81 807.653   2 
  -3  -6   5 7367.84 737.559   1 
   3   6  -5 6424.69 711.095   1 
   3   6  -4 42352.6 1690.36   2 
  -3  -6   4 42631.8 1813.16   2 
  -3  -6   4 40740.7 1565.26   1 
   3   6  -4 41608.7 1610.35   1 
  -3  -6   3 10741.2 900.690   2 
   3   6  -3 11048.1 886.009   2 
  -3  -6   3 11840.1 800.503   1 
   3   6  -3 11238.5 808.060   1 
  -3  -6   2 20254.3 972.718   1 
   3   6  -2 18117.5 981.175   1 
  -3  -6   2 17663.2 1159.70   2 
   3   6  -2 18870.6 1144.30   2 
  -3  -6   1 4810.44 710.329   2 
   3   6  -1 5436.71 561.007   1 
   3   6  -1 4774.65 623.786   2 
  -3  -6   1 4732.39 467.760   1 
   3  -6  -1 5730.70 672.693   1 
   3  -6   0 18600.1 1155.87   1 
  -3  -6   0 17537.1 919.551   1 
  -3  -6   0 18012.4 1239.29   2 
   3  -6   1 4088.45 587.353   1 
  -3  -6  -1 3822.35 439.372   1 
  -3   6  -1 3870.70 626.792   1 
  -3   6  -2 29051.7 1494.57   1 
   3  -6   2 30642.0 1438.66   1 
   3  -6   3 58877.3 1967.53   1 
  -3   6  -3 56166.5 1167.64   2 
  -3   6  -3 55191.1 2048.90   1 
  -3   6  -4 24160.7 1406.19   1 
  -3   6  -4 25736.0 940.334   2 
   3  -6   4 25663.0 1368.04   1 
  -3   6  -5 56598.6 1593.89   2 
  -3   6  -5 53377.5 2167.29   1 
   3  -6   5 57874.0 2135.17   1 
  -3   6  -6 3245.06 450.368   2 
  -3   6  -6 3030.30 607.266   1 
  -3   6  -7 21692.5 1186.70   2 
  -3   6  -7 19155.1 1423.54   1 
  -3   6  -8 94563.9 3311.12   1 
  -3   6  -8 99227.9 2664.38   2 
  -3   6  -9 70614.9 2950.28   1 
  -3  -6 -10 2323.87 614.866   1 
  -3   6 -10 1394.82 542.504   1 
  -3   6 -11 286.105 420.165   1 
  -3  -6 -11 408.927 431.636   1 
  -3  -6 -12-386.538 387.445   1 
  -3   6 -12 432.489 511.280   1 
  -3  -6 -13-460.336 575.201   1 
  -3   6 -13-1720.75 682.827   1 
  -3   6 -14 8283.54 1293.81   1 
  -3  -6 -14 7483.42 1172.60   1 
  -3   6 -15 2543.37 740.861   1 
  -3  -6 -15 4689.11 1021.15   1 
  -3  -6 -16 24623.6 2147.01   1 
   3   7 -16 745.711 661.633   1 
   3  -7 -16 1376.36 652.820   1 
   3  -7 -15 16741.4 1890.30   1 
   3   7 -15 16869.4 1907.69   1 
   3   7 -14 2251.55 828.266   1 
   3   7 -13 1488.62 690.103   1 
   3   7 -12 1211.20 624.577   1 
   3   7 -11 1400.72 646.880   1 
   3   7 -10 1053.17 618.025   1 
   3   7  -9 29902.2 1946.61   1 
   3   7  -8 382.372 374.821   1 
  -3  -7   8 458.984 428.021   2 
  -3  -7   7 93039.9 3038.44   2 
   3   7  -7 89306.8 2958.84   1 
   3   7  -6 7513.68 797.331   2 
  -3  -7   6 8321.59 927.891   2 
  -3  -7   6 7281.57 791.925   1 
   3   7  -6 7187.85 823.381   1 
  -3  -7   5 71805.3 2265.88   1 
   3   7  -5 71455.1 2349.10   1 
   3   7  -5 76845.5 2398.33   2 
  -3  -7   5 73150.9 2546.33   2 
  -3  -7   4 24204.3 1423.89   2 
  -3  -7   4 24102.9 1262.17   1 
   3   7  -4 23495.9 1305.55   1 
   3   7  -4 23001.8 1293.27   2 
   3   7  -3 9255.34 802.795   1 
  -3  -7   3 7984.21 855.697   2 
  -3  -7   3 10152.7 799.403   1 
   3   7  -3 9129.54 832.650   2 
  -3  -7   2 29499.3 1551.26   2 
   3   7  -2 27369.9 1410.32   2 
  -3  -7   2 28263.6 1229.78   1 
   3   7  -2 29110.6 1328.58   1 
   3  -7  -1 106557. 2823.77   1 
   3   7  -1 101685. 2474.48   1 
  -3  -7   1 102553. 2941.51   2 
  -3  -7   1 105270. 2358.91   1 
  -3  -7   0 189781. 3254.68   1 
  -3  -7   0 184062. 3945.25   2 
  -3   7  -1 71974.2 2492.25   1 
  -3  -7  -1 73662.3 1991.61   1 
   3  -7   1 73330.2 2381.54   1 
  -3   7  -2 271311. 4800.49   1 
   3  -7   2 277057. 4578.88   1 
  -3   7  -3 321552. 2726.99   2 
  -3   7  -3 324375. 5284.04   1 
  -3   7  -4 62437.4 1445.03   2 
  -3   7  -4 58462.6 2327.38   1 
   3  -7   4 60477.6 2176.94   1 
  -3   7  -5 122494. 2280.50   2 
  -3   7  -5 117535. 3346.57   1 
  -3   7  -6 156649. 2855.07   2 
  -3   7  -6 148914. 3929.23   1 
  -3   7  -7 23558.1 1634.47   1 
  -3   7  -7 24053.9 1222.02   2 
  -3   7  -8 52183.0 2544.86   1 
  -3   7  -8 58460.1 2012.14   2 
  -3   7  -9 18689.0 1581.29   1 
  -3   7 -10 15838.5 1543.33   1 
  -3   7 -11 572.997 517.251   1 
  -3  -7 -11 264.670 380.462   1 
  -3  -7 -12 8242.53 1130.17   1 
  -3   7 -12 9232.18 1305.99   1 
  -3   7 -13-458.588 567.275   1 
  -3  -7 -13-846.426 517.872   1 
  -3  -7 -14 2651.75 730.378   1 
  -3   7 -14 4385.03 1032.25   1 
  -3   7 -15 84.9836 483.470   1 
  -3  -7 -15-796.194 632.470   1 
  -3  -7 -16 3711.34 960.176   1 
   3   8 -16-479.055 971.031   1 
   3  -8 -16 1236.12 758.559   1 
   3   8 -15 51194.3 3185.70   1 
   3   8 -14 38064.5 2745.36   1 
   3   8 -13 65586.0 3430.90   1 
   3   8 -12 3318.11 858.067   1 
   3   8 -11 164552. 4961.22   1 
   3   8 -10 46599.4 2561.56   1 
   3   8  -9 175101. 4683.75   1 
   3   8  -8 7624.88 987.368   1 
  -3  -8   8 7531.50 966.611   2 
   3   8  -7 77204.5 2820.80   1 
  -3  -8   7 81435.0 2913.07   2 
  -3  -8   6 6728.45 858.556   2 
   3   8  -6 6691.36 829.989   1 
   3   8  -6 7225.10 813.705   2 
   3   8  -5 42112.7 1830.51   2 
   3   8  -5 42978.7 1909.22   1 
  -3  -8   5 40988.7 1783.21   1 
  -3  -8   5 39998.8 1943.13   2 
   3   8  -4 33911.0 1659.39   1 
   3   8  -4 34624.0 1629.57   2 
  -3  -8   4 34184.3 1551.14   1 
  -3  -8   4 32415.4 1713.74   2 
  -3  -8   3 9448.56 948.069   2 
   3   8  -3 9265.64 868.227   1 
  -3  -8   3 11141.9 869.206   1 
   3   8  -3 10219.4 895.416   2 
   3   8  -2 2734.19 512.923   2 
  -3  -8   2 3045.65 478.495   1 
   3   8  -2 3052.27 534.134   1 
  -3  -8   2 3065.39 582.622   2 
  -3  -8   1 6291.17 813.784   2 
   3   8  -1 6732.50 718.762   1 
   3  -8  -1 7140.58 807.826   1 
  -3  -8   1 8848.23 777.411   1 
   3  -8   0 21038.8 1337.80   1 
   3  -8   0 18650.2 571.441   2 
  -3  -8   0 21683.7 1187.80   1 
  -3  -8   0 21464.3 1421.29   2 
  -3  -8  -1 656.519 418.521   2 
  -3  -8  -1 420.602 236.341   1 
   3  -8   1 542.125 364.426   1 
  -3   8  -1-295.969 357.051   1 
  -3   8  -2 82.7230 339.920   1 
  -3  -8  -2 330.152 221.660   1 
   3  -8   2 731.589 364.719   1 
  -3   8  -3 729.952 403.458   1 
   3  -8   3 74.5588 403.509   1 
  -3   8  -3 74.6196 132.412   2 
  -3   8  -4 4989.93 725.181   1 
  -3   8  -4 6035.07 451.965   2 
  -3   8  -5 161767. 2605.13   2 
  -3   8  -5 152461. 4035.49   1 
  -3   8  -6 4051.27 726.336   1 
  -3   8  -6 4597.24 520.334   2 
  -3   8  -7 69071.4 2033.96   2 
  -3   8  -7 65651.4 2842.74   1 
  -3   8  -8-32.1666 292.815   2 
  -3   8  -8 178.458 415.757   1 
  -3   8  -9 62235.0 2969.53   1 
  -3   8 -10 6548.00 1060.32   1 
  -3   8 -11-162.908 523.197   1 
  -3  -8 -12 461.821 381.010   1 
  -3   8 -12 392.857 433.521   1 
  -3  -8 -13 2123.87 647.617   1 
  -3   8 -13 1672.50 650.775   1 
  -3  -8 -14 501.571 479.893   1 
  -3   8 -14 420.889 490.547   1 
  -3   8 -15 7907.88 1341.34   1 
  -3  -8 -15 5873.66 1092.57   1 
  -3  -8 -16-189.548 552.003   1 
   3   9 -15 210.502 479.919   1 
   3   9 -14-95.9255 643.018   1 
   3   9 -13 565.573 582.811   1 
   3   9 -12 6207.38 1074.86   1 
   3   9 -11 545.954 635.783   1 
   3   9 -10 9821.84 1242.48   1 
  -3  -9   9 20819.5 1676.27   2 
   3   9  -9 21172.3 1690.35   1 
   3   9  -8 10708.3 1147.53   1 
  -3  -9   8 10897.3 1166.74   2 
   3   9  -7 20512.4 1541.14   1 
  -3  -9   7 20733.1 1547.60   2 
  -3  -9   6-363.122 367.992   2 
   3   9  -6 270.797 352.603   1 
  -3  -9   5 81099.9 2844.43   2 
   3   9  -5 80476.7 2567.13   2 
   3   9  -5 75590.7 2753.17   1 
  -3  -9   4 32397.8 1583.86   1 
  -3  -9   4 31816.0 1748.30   2 
   3   9  -4 33949.9 1720.17   1 
   3   9  -4 31953.7 1633.99   2 
  -3  -9   3 9488.25 986.159   2 
  -3  -9   3 10363.1 886.918   1 
   3   9  -3 10024.7 932.343   2 
   3   9  -3 9490.38 910.025   1 
   3   9  -2 3711.49 610.149   2 
   3  -9  -2 4314.13 628.584   1 
  -3  -9   2 2378.20 516.919   2 
   3   9  -2 2727.88 520.738   1 
  -3  -9   2 2281.84 429.682   1 
  -3  -9   1 28122.5 1456.69   1 
   3   9  -1 26705.4 1488.04   1 
   3  -9  -1 26365.0 1568.70   1 
  -3  -9   1 28935.7 1691.33   2 
   3  -9   0 11752.4 1042.36   1 
   3  -9   0 10291.6 499.276   2 
  -3  -9   0 11824.5 930.732   1 
  -3  -9   0 11285.7 1069.09   2 
  -3  -9  -1 154820. 3928.73   2 
  -3   9  -1 157404. 4056.51   1 
  -3  -9  -1 152655. 3234.42   1 
   3  -9   1 157884. 3852.67   1 
   3  -9   2 1397.33 420.172   1 
  -3   9  -2 1727.72 548.729   1 
  -3  -9  -2 3005.51 496.900   1 
  -3   9  -3 487221. 7219.76   1 
  -3   9  -3 479975. 3533.87   2 
  -3   9  -4 373.591 423.589   1 
  -3   9  -4 1166.29 247.727   2 
  -3   9  -5 120710. 2237.55   2 
  -3   9  -5 117599. 3702.80   1 
  -3   9  -6 4253.65 780.009   1 
  -3   9  -6 4519.92 522.228   2 
  -3   9  -7 119276. 3918.36   1 
  -3   9  -7 114894. 2628.35   2 
  -3   9  -8-72.0224 248.474   2 
  -3   9  -8 470.863 444.917   1 
  -3   9  -9 10343.9 1288.14   1 
  -3   9 -10 17144.6 1688.35   1 
  -3   9 -11 12183.7 1523.99   1 
  -3   9 -12 599.211 459.934   1 
  -3   9 -13 247.841 498.836   1 
  -3  -9 -13 1027.49 558.445   1 
  -3   9 -14 2237.07 749.990   1 
  -3  -9 -14 3614.24 828.327   1 
  -3  -9 -15-214.358 535.532   1 
  -3  -9 -16 261.302 534.468   1 
   3  10 -15 28166.6 2430.42   1 
   3  10 -14 1131.52 641.079   1 
   3  10 -13 19725.4 1919.72   1 
   3  10 -12 17057.6 1743.43   1 
   3  10 -11 135210. 4645.93   1 
   3  10 -10 13627.2 1478.72   1 
   3  10  -9 44725.8 2479.52   1 
  -3 -10   9 44790.8 2448.19   2 
  -3 -10   8 531.066 429.426   2 
   3  10  -8 218.628 435.445   1 
   3  10  -7 119725. 3763.97   1 
  -3 -10   7 114727. 3640.03   2 
  -3 -10   6 2968.83 654.665   2 
   3  10  -6 2503.51 616.714   1 
   3  10  -5 45335.0 2164.55   1 
  -3 -10   5 44455.0 2190.73   2 
   3  10  -4 27357.2 1631.09   1 
  -3 -10   4 25499.4 1652.33   2 
   3  10  -4 28984.7 1590.32   2 
   3  10  -3 1059.82 332.247   2 
  -3 -10   3 1722.62 422.376   1 
  -3 -10   3 1254.92 413.398   2 
   3  10  -3 1058.41 397.957   1 
   3  10  -2 8747.49 930.496   1 
  -3 -10   2 9199.91 998.926   2 
  -3 -10   2 7737.89 794.133   1 
  -3 -10   1 786.725 356.779   1 
  -3 -10   1 800.309 456.245   2 
   3  10  -1 1520.42 446.022   1 
   3 -10   0 18346.1 728.557   2 
  -3 -10   0 18406.4 1216.72   1 
  -3 -10   0 17114.3 1373.06   2 
  -3 -10  -1-16.8126 404.106   2 
   3 -10   1 420.735 132.286   2 
  -3 -10  -1 545.638 327.460   1 
  -3 -10  -2 474.840 308.281   1 
   3 -10   2 348.083 148.953   2 
  -3  10  -3 49951.8 2504.06   1 
  -3  10  -3 49141.0 1185.81   2 
  -3  10  -4 7460.64 517.338   2 
  -3  10  -4 8765.93 1079.87   1 
  -3  10  -5 19079.6 906.582   2 
  -3  10  -5 19739.6 1594.55   1 
  -3  10  -6 907.344 452.190   1 
  -3  10  -6 2024.90 349.804   2 
  -3  10  -7 57713.8 1858.13   2 
  -3  10  -7 56229.6 2815.61   1 
  -3  10  -8 60246.1 3022.49   1 
  -3  10  -8 62112.2 2060.48   2 
  -3  10  -9 51230.1 2865.97   1 
  -3  10 -10 1212.07 564.456   1 
  -3  10 -11 1270.15 632.129   1 
  -3  10 -12 4323.64 950.054   1 
  -3 -10 -13 26.7105 437.567   1 
  -3  10 -13 41.6836 538.574   1 
  -3 -10 -14-636.001 662.159   1 
  -3  10 -14 1131.18 653.320   1 
  -3 -10 -15 8134.35 1316.96   1 
  -3 -10 -16 2451.06 812.849   1 
   3  11 -15 280.966 621.404   1 
   3  11 -14 2904.39 823.681   1 
   3  11 -13 1067.89 630.217   1 
   3  11 -12-603.014 602.372   1 
   3  11 -11 335.279 512.435   1 
   3  11 -10 1911.92 759.250   1 
  -3 -11   9 1554.06 598.599   2 
   3  11  -9 1458.61 611.969   1 
  -3 -11   8 37388.3 2214.17   2 
   3  11  -8 34614.9 2192.46   1 
   3  11  -7 1761.86 558.275   1 
  -3 -11   7 2144.55 654.543   2 
  -3 -11   6 8711.53 1019.27   2 
   3  11  -6 10721.7 1184.13   1 
   3  11  -5 17495.6 1406.77   1 
  -3 -11   5 19200.1 1499.63   2 
  -3 -11   4 6564.16 865.928   2 
   3  11  -4 6939.74 916.180   1 
  -3 -11   3 371.597 470.294   2 
   3  11  -3 272.334 324.111   1 
   3  11  -2 21828.3 1530.70   1 
  -3 -11   2 24018.3 1485.66   1 
  -3 -11   2 23528.7 1606.30   2 
  -3 -11   1 18678.2 1429.14   2 
  -3 -11   1 19353.3 1339.23   1 
   3 -11  -1 20324.0 926.924   2 
   3 -11   0 75695.6 1592.11   2 
  -3 -11   0 74043.8 2501.38   1 
  -3 -11   0 75181.6 2853.41   2 
  -3 -11  -1 113046. 3057.20   1 
   3 -11   1 113989. 1790.60   2 
  -3 -11  -1 112466. 3564.28   2 
  -3  11  -2 163751. 4612.69   1 
   3 -11   2 159807. 2046.66   2 
  -3 -11  -2 165366. 3746.63   1 
  -3 -11  -3 104939. 3003.10   1 
  -3  11  -3 100875. 3673.22   1 
  -3  11  -4 150235. 4462.22   1 
  -3  11  -4 152123. 2346.87   2 
  -3  11  -5 14575.9 1435.70   1 
  -3  11  -5 15726.3 827.506   2 
  -3  11  -6 19471.2 1691.28   1 
  -3  11  -6 17512.9 958.149   2 
  -3  11  -7 67846.5 1965.74   2 
  -3  11  -7 69401.0 3213.86   1 
  -3  11  -8 12302.4 1425.40   1 
  -3  11  -9 821.145 435.775   1 
  -3  11 -10-813.875 644.393   1 
  -3  11 -11 10242.8 1446.63   1 
  -3  11 -12 3415.55 912.860   1 
  -3  11 -13 2400.30 777.222   1 
  -3 -11 -14 1251.30 480.735   1 
  -3  11 -14 1243.27 734.257   1 
  -3 -11 -15 1624.19 650.275   1 
   3  12 -14 58665.3 3421.49   1 
   3  12 -13 15767.9 1783.36   1 
   3  12 -12 18182.1 1829.93   1 
   3  12 -11 29437.0 2321.77   1 
   3  12 -10 132772. 4689.82   1 
  -3 -12  10 125213. 4258.38   2 
   3  12  -9 21378.5 1874.23   1 
  -3 -12   9 20257.3 1716.61   2 
  -3 -12   8 21095.2 1713.77   2 
   3  12  -8 21258.5 1793.22   1 
   3  12  -7 75159.6 3225.21   1 
  -3 -12   7 81127.5 3191.31   2 
  -3 -12   6 28277.2 1866.94   2 
   3  12  -6 29716.1 1965.84   1 
   3  12  -5 10416.9 1137.32   1 
  -3 -12   5 12268.8 1248.93   2 
   3  12  -4 9607.29 1109.55   1 
  -3 -12   4 7340.69 999.579   2 
  -3 -12   3 23949.0 1682.15   2 
   3  12  -3 21824.2 1628.83   1 
   3  12  -2 48693.5 2391.69   1 
  -3 -12   2 54252.6 2484.00   2 
   3 -12  -1 1077.32 279.580   2 
  -3 -12   1 1031.91 498.883   2 
  -3 -12   0 2629.84 634.730   2 
   3 -12   0 2668.26 361.286   2 
  -3 -12  -1 11000.5 1229.67   2 
   3 -12   1 10192.5 593.917   2 
  -3 -12  -2 7737.50 1071.70   2 
  -3  12  -2 8170.39 1129.23   1 
   3 -12   2 8313.47 522.999   2 
  -3  12  -3 86463.4 3578.41   1 
  -3  12  -4 44850.1 2628.88   1 
  -3  12  -4 44187.0 1308.75   2 
  -3  12  -5 660.876 233.244   2 
  -3  12  -5 359.990 445.313   1 
  -3  12  -6 50417.3 1601.64   2 
  -3  12  -6 49067.6 2769.07   1 
  -3  12  -7 8430.56 1222.96   1 
  -3  12  -8 40945.4 2649.89   1 
  -3  12  -9 705.795 426.097   1 
  -3  12 -10 36624.4 2604.55   1 
  -3  12 -11-354.881 508.612   1 
  -3  12 -12-366.168 568.510   1 
  -3  12 -13 172.196 596.053   1 
  -3 -12 -15 1246.32 586.314   1 
   3  13 -14 1313.08 837.776   1 
   3  13 -13 1856.68 736.696   1 
   3  13 -12 2181.51 780.464   1 
   3  13 -11 561.768 527.129   1 
  -3 -13  10 1460.53 657.666   2 
   3  13 -10 177.133 588.072   1 
  -3 -13   9 5138.82 940.813   2 
   3  13  -9 3963.07 914.310   1 
  -3 -13   8 25308.7 1885.71   2 
   3  13  -8 27498.7 2070.44   1 
   3  13  -7 175.899 449.217   1 
  -3 -13   7-617.725 549.831   2 
   3  13  -6 4467.55 848.012   1 
  -3 -13   6 2880.50 760.898   2 
   3  13  -5 19782.3 1640.76   1 
  -3 -13   5 18661.5 1549.91   2 
  -3 -13   4 22362.6 1754.26   2 
   3  13  -4 23715.9 1798.95   1 
   3  13  -3 1729.50 573.403   1 
  -3 -13   3 2092.10 618.022   2 
   3  13  -2 40432.5 2241.69   1 
  -3 -13   2 40580.8 2213.75   2 
  -3 -13   1 29879.8 1884.01   2 
   3 -13  -1 30901.9 1269.33   2 
   3 -13   0 55455.2 1556.56   2 
  -3 -13   0 54014.5 2587.41   2 
  -3 -13  -1 1973.50 547.084   2 
   3 -13   1 1773.11 303.766   2 
  -3 -13  -2 159478. 4541.11   2 
   3 -13   2 156486. 2344.47   2 
  -3  13  -2 166235. 4954.23   1 
  -3  13  -3 1980.32 715.709   1 
  -3  13  -4 211779. 5801.36   1 
  -3  13  -5 12421.8 1436.58   1 
  -3  13  -5 11940.4 745.430   2 
  -3  13  -6 48888.2 2842.99   1 
  -3  13  -7 1066.61 580.179   1 
  -3  13  -8 21697.1 2015.23   1 
  -3  13  -9 10018.3 1433.30   1 
  -3  13 -10 8140.30 1288.77   1 
  -3  13 -11 6195.98 1212.22   1 
  -3  13 -12-880.519 898.789   1 
  -3  13 -13 5404.61 1246.66   1 
  -3 -13 -15 10165.1 1456.27   1 
   3  14 -13-293.396 601.855   1 
   3  14 -12 57571.2 3387.50   1 
   3  14 -11 3433.84 921.664   1 
   3  14 -10 127784. 4795.98   1 
  -3 -14  10 132493. 4543.77   2 
  -3 -14   9 1546.60 547.060   2 
   3  14  -9 2355.05 730.699   1 
   3  14  -8 46124.3 2740.99   1 
  -3 -14   8 46223.0 2586.31   2 
  -3 -14   7 1065.22 550.745   2 
   3  14  -7-824.210 558.976   1 
   3  14  -6 72931.5 3331.22   1 
  -3 -14   6 69249.4 3043.23   2 
   3  14  -5 1725.12 703.791   1 
  -3 -14   5 1185.98 536.510   2 
   3  14  -4 1380.10 531.939   1 
  -3 -14   4 1539.81 547.493   2 
   3  14  -3 25370.4 1921.15   1 
  -3 -14   3 25944.6 1820.57   2 
   3 -14  -2 910.273 340.860   2 
  -3 -14   2 800.776 399.558   2 
   3  14  -2 860.025 498.444   1 
  -3 -14   1 9832.29 1160.60   2 
   3 -14  -1 10169.9 781.083   2 
  -3 -14   0-505.061 569.052   2 
   3 -14   0 173.975 213.545   2 
  -3 -14  -1 39474.9 2276.23   2 
   3 -14   1 39085.7 1313.80   2 
  -3 -14  -2 1585.05 682.879   2 
   3 -14   2 1407.73 294.448   2 
  -3  14  -3 856.058 486.660   1 
   3 -14   3 1378.82 291.129   2 
  -3  14  -4 17664.0 1830.25   1 
  -3  14  -5 6877.70 1202.87   1 
  -3  14  -6 8707.47 1321.88   1 
  -3  14  -7 67.3316 542.727   1 
  -3  14  -8 32261.9 2515.97   1 
  -3  14  -9 14452.9 1742.26   1 
  -3  14 -10 8786.91 1382.98   1 
  -3  14 -11-81.9587 572.151   1 
  -3  14 -12 96.6249 609.902   1 
   3  15 -13 2373.30 859.860   1 
   3  15 -12 7054.65 1322.78   1 
   3  15 -11 208.695 550.860   1 
   3  15 -10 4416.93 1082.86   1 
  -3 -15  10 7160.63 1178.56   2 
   3  15  -9 15809.5 1730.79   1 
  -3 -15   9 14468.7 1530.38   2 
   3  15  -8-121.553 535.817   1 
  -3 -15   8-384.053 520.070   2 
   3  15  -7 756.125 465.308   1 
  -3 -15   7 943.040 578.712   2 
  -3 -15   6 2095.31 696.637   2 
   3  15  -6 739.924 498.135   1 
   3  15  -5 75248.3 3442.73   1 
  -3 -15   5 71319.8 3149.72   2 
  -3 -15   4 540.034 387.956   2 
   3  15  -4 734.099 575.823   1 
   3  15  -3 2548.01 758.768   1 
  -3 -15   3 1650.58 622.196   2 
  -3 -15   2 30692.7 1999.63   2 
   3 -15  -2 30434.0 1453.66   2 
  -3 -15   1 1510.68 573.395   2 
   3 -15  -1 91.8730 213.825   2 
  -3 -15   0 7455.45 1015.52   2 
   3 -15   0 7110.01 623.448   2 
   3 -15   1 6366.29 580.948   2 
  -3 -15  -1 7685.89 1092.20   2 
   3 -15   2 116442. 2251.26   2 
  -3 -15  -2 119939. 4161.26   2 
  -3 -15  -3 35118.2 2326.97   2 
  -3  15  -3 35165.4 2503.52   1 
   3 -15   3 34121.7 1218.13   2 
  -3  15  -4 48244.9 3020.70   1 
  -3  15  -5-602.351 701.701   1 
  -3  15  -6 56330.4 3340.37   1 
  -3  15  -7 9536.17 1422.05   1 
  -3  15  -8 44190.4 2984.72   1 
  -3  15  -9-457.940 767.000   1 
  -3  15 -10 13575.5 1768.25   1 
  -3  15 -11 2358.31 778.506   1 
   3  16 -12 33910.4 2695.18   1 
   3  16 -11 43972.7 3003.72   1 
   3  16 -10 15888.7 1831.84   1 
  -3 -16  10 16586.7 1684.28   2 
   3  16  -9 40507.7 2801.36   1 
  -3 -16   9 38981.5 2479.38   2 
   3  16  -8 9291.05 1322.93   1 
  -3 -16   8 8713.44 1220.09   2 
   3  16  -7 9718.87 1372.05   1 
  -3 -16   7 12509.7 1407.99   2 
   3  16  -6 34544.3 2480.93   1 
  -3 -16   6 33172.0 2204.84   2 
   3  16  -5 4553.57 972.030   1 
  -3 -16   5 3824.35 845.894   2 
  -3 -16   4 184.194 402.132   2 
   3  16  -4 1210.93 569.984   1 
   3 -16  -3 27610.8 1519.00   2 
  -3 -16   3 26024.4 1902.56   2 
   3  16  -3 28251.9 2153.82   1 
  -3 -16   2 27983.0 1948.32   2 
   3 -16  -2 28910.7 1458.42   2 
  -3 -16   1 503.420 367.923   2 
   3 -16  -1 510.051 271.704   2 
  -3 -16   0 1557.70 556.345   2 
   3 -16   0 2044.14 411.972   2 
  -3 -16  -1 4529.87 889.656   2 
   3 -16   1 3209.77 444.317   2 
  -3 -16  -2 7856.79 1124.98   2 
   3 -16   2 6410.74 584.050   2 
  -3 -16  -3 12486.0 1524.35   2 
  -3  16  -3 14887.9 1746.54   1 
   3 -16   3 14046.8 829.851   2 
  -3  16  -4 2133.41 799.883   1 
  -3  16  -5 14852.5 1787.23   1 
  -3  16  -6 1998.52 741.928   1 
  -3  16  -7 17895.4 1948.60   1 
  -3  16  -8 12036.1 1661.86   1 
  -3  16  -9 24600.1 2330.74   1 
  -3  16 -10-348.675 717.290   1 
   3  17 -11 2241.82 954.353   1 
  -3 -17  10 1362.25 748.682   2 
   3  17 -10 2044.45 768.885   1 
   3  17  -9 21359.2 2095.53   1 
  -3 -17   9 20611.4 1875.63   2 
  -3 -17   8 5484.50 1069.23   2 
   3  17  -8 8763.96 1330.08   1 
   3  17  -7 10331.4 1441.90   1 
  -3 -17   7 7701.94 1140.32   2 
   3  17  -6 2984.07 941.209   1 
  -3 -17   6 4144.07 843.605   2 
  -3 -17   5 12174.4 1399.45   2 
   3  17  -5 10416.6 1462.08   1 
   3  17  -4 18936.6 1907.82   1 
  -3 -17   4 21578.7 1780.76   2 
   3 -17  -3 400.419 348.818   2 
  -3 -17   3 380.374 404.386   2 
  -3 -17   2 11922.6 1335.85   2 
   3 -17  -2 8877.19 856.518   2 
   3 -17  -1 34640.2 1502.13   2 
  -3 -17   1 34664.9 2236.30   2 
  -3 -17   0 36.0685 483.189   2 
   3 -17   0-46.9952 220.969   2 
  -3 -17  -1 38567.0 2382.25   2 
  -3 -17  -2 5656.99 1021.21   2 
  -3 -17  -3 145018. 4765.49   2 
  -3 -17  -4 1387.81 572.000   2 
  -3  17  -4 1911.63 816.283   1 
  -3  17  -5 45171.8 3079.74   1 
  -3  17  -6 12129.4 1699.61   1 
  -3  17  -7 7023.08 1278.75   1 
  -3  17  -8 16490.3 1974.91   1 
  -3  17  -9 6344.32 1348.80   1 
  -3  17 -10 17677.4 2092.71   1 
   3  18 -10 474.097 697.796   1 
  -3 -18  10-352.987 481.918   2 
   3  18  -9 65604.7 3687.86   1 
  -3 -18   9 65183.4 3252.97   2 
   3  18  -8-529.964 671.788   1 
  -3 -18   8-255.893 501.917   2 
   3  18  -7 5947.29 1184.65   1 
  -3 -18   7 4523.28 944.483   2 
  -3 -18   6 1104.41 477.400   2 
   3  18  -6 3019.14 897.441   1 
   3  18  -5 17616.8 1858.89   1 
  -3 -18   5 18501.8 1704.67   2 
   3  18  -4 9632.20 1416.67   1 
  -3 -18   4 6970.83 1109.91   2 
   3 -18  -4 8309.97 937.598   2 
  -3 -18   3 8373.70 1164.28   2 
   3 -18  -3 8489.79 874.356   2 
   3 -18  -2 14406.9 1091.64   2 
  -3 -18   2 14371.6 1469.21   2 
  -3 -18   1 458.369 526.935   2 
  -3 -18   0 20174.4 1721.31   2 
  -3 -18  -1 2337.61 661.329   2 
  -3 -18  -2 1445.64 650.987   2 
  -3 -18  -3 5828.78 1056.81   2 
  -3 -18  -4 2474.07 828.964   2 
  -3 -18  -5 51863.1 3090.71   2 
  -3  18  -5 49954.8 3326.82   1 
  -3  18  -6 716.232 630.599   1 
  -3  18  -7 36342.7 2924.33   1 
  -3  18  -8 8822.74 1502.39   1 
  -3  18  -9 21649.3 2307.10   1 
  -3 -19  10 4650.46 1033.14   2 
  -3 -19   9 3100.30 791.273   2 
   3  19  -9 3548.13 1021.23   1 
   3  19  -8 2944.10 1037.56   1 
  -3 -19   8 3080.30 776.496   2 
   3  19  -7 91.9790 578.868   1 
  -3 -19   7 128.639 525.963   2 
   3  19  -6 20521.4 2103.37   1 
  -3 -19   6 14284.7 1535.37   2 
  -3 -19   5 2490.48 797.690   2 
   3  19  -5 3737.69 948.578   1 
  -3 -19   4 11005.8 1362.19   2 
  -3 -19   3 4424.03 855.440   2 
  -3 -19   2 50.4706 426.446   2 
  -3 -19   1 10414.2 1277.32   2 
  -3 -19   0 309.778 498.106   2 
  -3 -19  -1 38096.3 2434.13   2 
  -3 -19  -2 25326.3 2058.38   2 
  -3 -19  -3 78828.8 3624.08   2 
  -3 -19  -4 511.710 488.632   2 
  -3 -19  -5 37506.9 2657.48   2 
  -3  19  -5 43146.1 3108.99   1 
  -3  19  -6 1777.33 850.254   1 
  -3  19  -7 28758.0 2703.44   1 
   3  20  -8 228.498 595.900   1 
  -3 -20   8-248.523 666.962   2 
  -3 -20   7 21780.4 1859.76   2 
   3  20  -7 24757.4 2419.26   1 
   3  20  -6 1020.33 727.386   1 
  -3 -20   6 869.654 455.499   2 
  -3 -20   5 11193.9 1387.03   2 
   3  20  -5 10893.5 1534.93   1 
  -3 -20   4 12389.9 1393.34   2 
  -3 -20   3 5453.47 962.019   2 
  -3 -20   2 13951.1 1497.15   2 
  -3 -20   1 2266.61 630.069   2 
  -3 -20   0 16175.5 1597.44   2 
  -3 -20  -1 2575.12 722.487   2 
  -3 -20  -2 2721.64 839.781   2 
  -3 -20  -3 10051.0 1414.49   2 
  -3 -20  -4 6894.82 1192.42   2 
  -3 -20  -5 1863.19 618.883   2 
  -3 -20  -6-105.465 510.604   2 
  -3  20  -6 4.50745 548.747   1 
   3  21  -7 4803.92 1196.97   1 
  -3 -21   6 10880.9 1353.21   2 
   3  21  -6 10578.1 1594.88   1 
  -3 -21   5 385.004 420.429   2 
  -3 -21   4 9878.75 1273.85   2 
  -3 -21   3 11237.7 1361.96   2 
  -3 -21   2 32.6555 459.682   2 
  -3 -21   1 1184.88 643.426   2 
  -3 -21   0 8839.47 1268.15   2 
  -3 -21  -1 13907.8 1575.64   2 
  -3 -21  -2 19316.0 1886.80   2 
  -3 -21  -3 5191.91 1055.08   2 
  -3 -21  -4 20774.6 2002.17   2 
  -3 -21  -5 4129.73 1032.50   2 
  -3 -21  -6 14061.8 1682.19   2 
  -3 -21  -7 9429.20 1477.00   2 
  -3 -22   3 22746.5 1890.38   2 
  -3 -22   2 5738.77 1053.40   2 
  -3 -22   1 12132.1 1472.55   2 
  -3 -22   0-98.9891 550.025   2 
  -3 -22  -1 13674.4 1559.62   2 
  -3 -22  -2 1023.68 626.217   2 
  -3 -22  -3 4676.35 1021.66   2 
  -3 -22  -4 5351.16 1083.66   2 
  -3 -22  -5 1295.07 728.783   2 
  -3 -22  -6 4065.45 1073.21   2 
  -3 -23   0 13639.5 1499.34   2 
  -3 -23  -1 224.085 517.550   2 
  -3 -23  -2 13744.3 1576.63   2 
  -3 -23  -3 6420.71 1172.57   2 
  -3 -23  -4 53649.8 3153.00   2 
  -3 -23  -5-266.550 765.339   2 
   4   0 -17-196.679 527.181   1 
   4   0 -16 29968.0 2481.40   1 
   4   0 -15-656.451 649.678   1 
   4   0 -14 3805.43 931.072   1 
   4   0 -13-300.864 453.606   1 
   4   0 -12 2795.80 753.197   1 
   4   0 -11-86.6147 518.371   1 
   4   0 -10-19.1847 402.058   1 
   4   0  -9-372.284 395.636   1 
   4   0  -8 64710.0 2465.56   1 
   4   0  -7 396.782 294.590   1 
   4   0  -7 52.1497 256.568   2 
   4   0  -6 29437.0 1426.59   2 
  -4   0   5-255.277 356.294   2 
   4   0  -5-45.4244 195.381   2 
  -4   0   4 62417.6 1878.61   2 
   4   0  -4 67595.6 1923.88   2 
   4   0  -3 269.789 254.110   2 
  -4   0   3 784.222 327.982   2 
  -4   0   2 232565. 3120.83   2 
   4   0  -2 230241. 3102.57   2 
   4   0  -1 94.7481 202.023   2 
  -4   0   1 54.9540 234.167   2 
   4   0   0 456805. 2461.26   1 
  -4   0   0 439824. 4318.25   2 
   4   0   1 162.140 112.460   1 
  -4   0  -1 880.964 173.893   1 
  -4   0  -2 249478. 2416.90   1 
   4   0   2 255294. 2453.84   1 
  -4   0  -3 11.6622 164.604   1 
   4   0   3 4.15783 158.049   1 
   4   0   4 349106. 3830.19   1 
  -4   0  -4 342660. 3953.87   1 
  -4   0  -5 292.363 266.047   1 
  -4   0  -6 11421.5 889.342   1 
  -4   0  -7 286.575 280.313   1 
  -4   0  -8 11445.0 1033.44   1 
  -4   0  -9-249.929 368.666   1 
  -4   0 -10 27679.6 1794.28   1 
  -4   0 -11-71.2237 464.453   1 
  -4   0 -12 2156.37 681.034   1 
  -4   0 -13-196.910 441.472   1 
  -4   0 -14 7332.99 1192.98   1 
  -4   0 -15-236.151 487.035   1 
  -4   0 -16 7025.82 1235.65   1 
   4  -1 -17 1371.99 747.797   1 
   4   1 -17-72.1998 695.000   1 
   4   1 -16 29542.0 2499.42   1 
   4  -1 -16 28185.9 2414.42   1 
   4   1 -15 8570.78 1339.54   1 
   4  -1 -15 8452.12 1370.74   1 
   4  -1 -14 89774.1 3962.38   1 
   4   1 -14 88460.1 3911.33   1 
   4  -1 -13 956.139 510.550   1 
   4   1 -13 2046.67 710.081   1 
   4  -1 -12 108522. 3993.72   1 
   4   1 -12 109481. 4040.81   1 
   4  -1 -11 70298.8 3073.12   1 
   4   1 -11 65592.6 2968.15   1 
   4  -1 -10 89607.6 3315.55   1 
   4   1 -10 91697.4 3324.12   1 
   4   1  -9 2949.94 645.821   1 
   4  -1  -9 2360.08 597.425   1 
   4   1  -8 5556.53 779.010   1 
   4   1  -7 19325.2 1286.48   1 
   4  -1  -7 18660.8 1191.54   2 
   4   1  -7 19973.8 1261.94   2 
   4   1  -6 17383.5 1109.37   1 
  -4  -1   6 17537.3 1189.56   2 
   4  -1  -6 20449.7 1192.06   2 
   4   1  -6 18841.4 1179.79   2 
   4   1  -5 894.293 277.159   2 
   4   1  -5 187.031 198.577   1 
   4  -1  -5 571.924 216.444   2 
  -4  -1   5 988.014 397.443   2 
   4   1  -4 102411. 2165.16   1 
  -4   1   4 99359.6 2322.10   2 
   4  -1  -4 109322. 2364.85   2 
  -4  -1   4 101617. 2455.38   2 
   4   1  -4 105952. 2444.62   2 
  -4  -1   3 164452. 2954.25   2 
   4   1  -3 160958. 2345.40   1 
   4  -1  -3 167210. 2698.31   2 
   4   1  -3 166157. 2900.49   2 
  -4   1   3 163168. 2673.73   2 
  -4  -1   2 64106.8 1763.96   2 
   4  -1  -2 67874.8 1603.29   2 
  -4   1   2 66778.8 1604.99   2 
   4   1  -2 63302.4 1707.47   2 
  -4   1   1 13321.4 691.400   2 
  -4  -1   1 12191.2 789.502   2 
   4  -1  -1 13354.0 724.730   2 
   4   1  -1 13376.6 806.485   2 
   4  -1   0 18379.6 692.041   1 
  -4   1   0 17900.6 814.634   2 
  -4  -1   0 17506.3 1006.21   2 
  -4   1  -1 24949.4 861.404   1 
   4  -1   1 23986.9 759.978   1 
  -4  -1  -2 1883.57 217.093   1 
   4  -1   2 2174.26 295.791   1 
  -4   1  -3 7007.33 532.724   1 
   4  -1   3 6998.91 544.605   1 
  -4  -1  -3 7677.54 507.109   1 
   4  -1   4 61296.4 1705.56   1 
  -4  -1  -4 63297.1 1631.41   1 
  -4   1  -4 64581.3 1776.47   1 
   4  -1   5 45831.7 1575.35   1 
  -4   1  -5 43133.8 1616.06   1 
  -4  -1  -5 43678.3 1527.18   1 
   4  -1   6 25573.7 1276.59   1 
  -4  -1  -6 25567.9 1309.82   1 
  -4   1  -6 24047.2 1299.69   1 
  -4  -1  -7 913.382 366.565   1 
  -4   1  -7 1232.63 395.813   1 
  -4   1  -8 5132.49 741.125   1 
  -4  -1  -8 5284.21 741.477   1 
  -4   1  -9 8546.27 993.462   1 
  -4  -1  -9 7271.85 876.394   1 
  -4  -1 -10 2944.07 644.550   1 
  -4   1 -10 4348.92 773.202   1 
  -4  -1 -11 9689.44 1136.32   1 
  -4   1 -11 10867.9 1222.80   1 
  -4  -1 -12 40258.6 2386.01   1 
  -4   1 -12 38936.1 2398.33   1 
  -4   1 -13 1588.90 572.631   1 
  -4  -1 -13 2972.08 715.368   1 
  -4  -1 -14 35323.3 2396.31   1 
  -4   1 -14 33258.3 2376.20   1 
  -4   1 -15 4327.86 934.231   1 
  -4  -1 -15 3773.36 943.700   1 
  -4  -1 -16 43325.9 2838.33   1 
  -4   1 -16 39567.2 2737.58   1 
   4  -2 -17 30651.4 2585.62   1 
   4   2 -17 30815.8 2578.44   1 
   4  -2 -16 27554.7 2429.05   1 
   4   2 -16 27393.7 2426.16   1 
   4  -2 -15 2534.38 815.746   1 
   4   2 -15 4295.80 1033.72   1 
   4  -2 -14 571.308 536.725   1 
   4   2 -14 72.1669 467.044   1 
   4  -2 -13 32506.6 2301.44   1 
   4   2 -13 30708.2 2248.26   1 
   4   2 -12 29935.8 2113.68   1 
   4  -2 -12 29930.6 2185.01   1 
   4  -2 -11 2220.68 687.778   1 
   4   2 -11 2392.66 740.376   1 
   4   2 -10 2295.28 612.052   1 
   4   2  -9 14774.6 1301.98   1 
   4   2  -8-8.57571 316.022   1 
   4   2  -7 8230.06 819.680   2 
   4   2  -7 9736.46 923.326   1 
   4  -2  -7 8704.68 833.714   2 
  -4  -2   7 8147.46 864.109   2 
   4   2  -6 9763.74 838.194   1 
   4   2  -6 10298.9 900.454   2 
   4  -2  -6 12317.0 918.206   2 
  -4  -2   6 9044.54 909.940   2 
   4   2  -5 2071.70 399.814   2 
   4  -2  -5 3656.82 500.540   2 
  -4  -2   5 2335.61 493.832   2 
   4   2  -5 2825.19 442.123   1 
   4   2  -4 25010.4 1081.84   1 
   4  -2  -4 25085.6 1114.55   2 
  -4  -2   4 24903.7 1283.35   2 
   4   2  -4 25013.5 1233.29   2 
   4   2  -3 294183. 3197.95   1 
   4  -2  -3 307473. 3558.38   2 
  -4   2   3 294558. 3486.47   2 
  -4  -2   3 303216. 4184.27   2 
   4   2  -3 304034. 4073.28   2 
   4  -2  -2 432946. 3809.18   2 
  -4  -2   2 420452. 4751.20   2 
   4   2  -2 421547. 3105.56   1 
   4   2  -2 422410. 4692.87   2 
  -4   2   2 420217. 3710.32   2 
  -4   2   1 208814. 2385.37   2 
   4   2  -1 203764. 1557.34   1 
   4   2  -1 208349. 3344.61   2 
  -4  -2   1 206270. 3319.05   2 
   4  -2  -1 203610. 2482.65   2 
  -4   2   0 187503. 2218.87   2 
   4  -2   0 188708. 2578.76   1 
  -4  -2   0 181986. 3322.27   2 
   4  -2   1 272395. 2928.97   1 
  -4   2  -1 266671. 3239.02   1 
  -4   2  -2 285676. 3340.08   1 
   4  -2   2 283980. 3189.03   1 
  -4  -2  -2 285389. 2285.35   1 
  -4   2  -3 220333. 3168.53   1 
  -4  -2  -3 224692. 2571.98   1 
  -4   2  -4 218353. 3385.48   1 
   4  -2   4 227546. 3363.27   1 
  -4  -2  -4 218205. 3024.89   1 
   4  -2   5 23039.4 1176.22   1 
  -4  -2  -5 23065.0 1116.17   1 
  -4   2  -5 22772.2 1219.24   1 
   4  -2   6 114.072 202.580   1 
  -4  -2  -6 192.692 226.305   1 
   4  -2   7 38183.3 1688.56   1 
  -4  -2  -7 36225.9 1662.27   1 
  -4   2  -7 35832.1 1782.11   1 
  -4  -2  -8 11694.2 1064.27   1 
  -4   2  -8 12380.9 1127.26   1 
  -4  -2  -9 12458.8 1155.89   1 
  -4   2  -9 13843.6 1279.08   1 
  -4  -2 -10 10620.7 1123.98   1 
  -4   2 -10 9963.94 1129.26   1 
  -4   2 -11 6953.64 1051.68   1 
  -4  -2 -11 5317.35 876.076   1 
  -4   2 -12 2333.07 725.835   1 
  -4  -2 -12 1997.70 611.369   1 
  -4   2 -13 1813.02 698.425   1 
  -4  -2 -13 1480.90 598.402   1 
  -4   2 -14-319.832 523.898   1 
  -4  -2 -14 35.1190 547.745   1 
  -4   2 -15 2246.79 853.853   1 
  -4  -2 -15 730.383 533.216   1 
  -4   2 -16 1554.11 722.243   1 
  -4  -2 -16 2366.03 691.772   1 
   4  -3 -17 5182.13 1141.42   1 
   4   3 -17 5156.23 1245.59   1 
   4  -3 -16 21891.6 2165.16   1 
   4   3 -16 20943.9 2116.56   1 
   4  -3 -15 67135.2 3568.88   1 
   4   3 -15 66884.6 3551.62   1 
   4   3 -14 4931.87 1034.20   1 
   4  -3 -14 6155.81 1099.83   1 
   4  -3 -13 41994.4 2620.75   1 
   4   3 -13 40071.4 2553.50   1 
   4  -3 -12 60966.1 3047.99   1 
   4   3 -12 55930.3 2897.71   1 
   4   3 -11 124332. 4066.56   1 
   4   3 -10 27002.1 1814.73   1 
   4   3  -9 875.995 404.144   1 
   4   3  -8-222.194 325.655   1 
  -4  -3   7 38854.7 1896.04   2 
   4   3  -7 44622.1 1934.97   1 
   4   3  -7 44666.4 1927.84   2 
   4  -3  -7 41463.8 1757.80   2 
   4   3  -6 90660.8 2597.45   2 
   4   3  -6 86693.9 2500.54   1 
  -4  -3   6 85624.1 2664.19   2 
   4  -3  -6 87250.4 2408.24   2 
   4   3  -5 11312.4 820.906   1 
  -4  -3   5 11511.5 961.400   2 
   4   3  -5 11247.2 924.707   2 
   4  -3  -5 12600.4 873.746   2 
   4   3  -4 29593.2 1205.25   1 
  -4  -3   4 30608.9 1183.35   1 
  -4  -3   4 29271.2 1454.13   2 
   4  -3  -4 29907.6 1197.74   2 
   4   3  -4 29512.0 1382.23   2 
  -4  -3   3 279739. 3129.26   1 
   4  -3  -3 279578. 3276.49   2 
   4   3  -3 283079. 4072.57   2 
   4   3  -3 272181. 3164.45   1 
  -4  -3   2 31556.3 907.625   1 
  -4  -3   2 29777.7 1367.82   2 
   4  -3  -2 33109.1 1008.88   2 
  -4   3   2 32256.2 990.926   2 
   4   3  -2 30855.0 1374.05   2 
   4   3  -2 31479.1 915.047   1 
   4   3  -1 6168.01 669.277   2 
  -4  -3   1 5890.85 326.980   1 
  -4   3   1 6019.71 396.816   2 
  -4  -3   1 6355.22 744.662   2 
   4   3  -1 5663.15 301.410   1 
   4  -3  -1 6211.86 414.187   2 
   4  -3   0 10440.0 727.705   1 
  -4  -3   0 8797.74 849.359   2 
  -4   3   0 9650.54 455.608   2 
  -4   3  -1 14225.6 609.320   2 
   4  -3   1 15205.4 806.645   1 
  -4   3  -1 14543.9 902.025   1 
   4  -3   2 712.556 279.004   1 
  -4   3  -2 1098.54 329.009   1 
   4  -3   3 472.014 246.092   1 
  -4   3  -3 196.328 246.413   1 
  -4   3  -4 33388.4 1412.46   1 
  -4  -3  -4 32493.9 1186.75   1 
   4  -3   4 34858.5 1400.00   1 
  -4   3  -5 50541.9 1854.68   1 
  -4  -3  -5 49150.3 1618.52   1 
   4  -3   5 51574.1 1797.15   1 
  -4  -3  -6 12699.6 926.559   1 
   4  -3   6 13534.0 990.570   1 
  -4   3  -6 12921.6 1042.40   1 
   4  -3   7 554.906 328.893   1 
  -4  -3  -7-280.543 330.067   1 
  -4   3  -7-61.4363 331.805   1 
  -4   3  -8-40.7047 440.137   1 
  -4  -3  -8-342.250 383.629   1 
  -4  -3  -9 17235.9 1351.88   1 
  -4   3  -9 18733.7 1500.68   1 
  -4  -3 -10 7973.62 1016.91   1 
  -4   3 -10 8613.94 1102.96   1 
  -4  -3 -11 41501.0 2284.01   1 
  -4   3 -11 42319.3 2454.37   1 
  -4  -3 -12 18049.9 1599.82   1 
  -4   3 -12 16930.0 1647.86   1 
  -4   3 -13 34868.1 2362.41   1 
  -4  -3 -13 35338.4 2338.27   1 
  -4   3 -14 7735.05 1246.11   1 
  -4  -3 -14 9680.90 1322.24   1 
  -4  -3 -15 52545.8 2987.06   1 
  -4   3 -15 58922.1 3281.79   1 
  -4   3 -16 25300.0 2231.20   1 
  -4  -3 -16 23738.4 2093.51   1 
   4   4 -17 57456.4 3491.12   1 
   4  -4 -17 57386.5 3528.13   1 
   4  -4 -16 5735.70 1211.21   1 
   4   4 -16 5545.81 1127.83   1 
   4   4 -15 16164.2 1838.10   1 
   4  -4 -15 13351.4 1700.74   1 
   4  -4 -14 1808.25 706.000   1 
   4   4 -14 1864.28 707.101   1 
   4  -4 -13 4281.59 992.580   1 
   4   4 -13 3256.23 830.497   1 
   4   4 -12 25317.5 1989.93   1 
   4   4 -11 6815.49 1043.09   1 
   4   4 -10 2781.39 641.846   1 
   4   4  -9 1294.39 490.213   1 
   4   4  -8 11292.6 1102.87   1 
  -4  -4   8 9483.80 1028.48   2 
  -4  -4   7 7609.24 787.234   1 
  -4  -4   7 5358.36 760.178   2 
   4   4  -7 6221.57 757.367   1 
  -4  -4   6 8849.59 791.173   1 
  -4  -4   6 8459.15 909.548   2 
   4  -4  -6 8770.43 788.256   2 
   4   4  -6 8989.02 841.104   1 
   4   4  -6 8866.56 871.074   2 
   4   4  -5 104238. 2543.02   1 
  -4  -4   5 106043. 2451.05   1 
  -4  -4   5 102457. 2860.97   2 
   4   4  -5 103056. 2700.65   2 
   4  -4  -5 109187. 2490.77   2 
  -4  -4   4 320.854 357.987   2 
   4  -4  -4-170.638 246.061   2 
  -4  -4   4 87.4706 198.783   1 
   4   4  -4 779.323 385.876   2 
   4   4  -4-7.28972 192.859   1 
  -4  -4   3 251918. 4154.97   2 
   4   4  -3 260431. 4074.80   2 
  -4  -4   3 262923. 3166.42   1 
   4  -4  -3 260207. 3103.17   2 
   4   4  -3 256676. 3221.79   1 
   4   4  -2 73990.0 1505.57   1 
  -4  -4   2 80061.6 1538.81   1 
   4  -4  -2 80790.3 1488.57   2 
  -4  -4   2 78302.2 2304.46   2 
   4   4  -2 79749.8 2259.52   2 
   4   4  -1 390013. 5057.50   2 
   4  -4  -1 393294. 2766.30   2 
  -4   4   1 388262. 2622.48   2 
  -4  -4   1 397504. 2951.41   1 
  -4  -4   1 381436. 5179.85   2 
   4  -4  -1 394472. 4489.56   1 
   4   4  -1 392910. 3103.74   1 
  -4  -4   0 314.537 411.925   2 
  -4   4   0 83.2492 83.4323   2 
   4  -4   0 58.5599 260.212   1 
  -4  -4   0 116.837 113.509   1 
  -4   4  -1 386940. 4881.57   1 
  -4  -4  -1 391737. 2983.69   1 
  -4   4  -1 383405. 2507.05   2 
  -4   4  -2 86780.0 2287.86   1 
   4  -4   2 88128.5 2096.16   1 
  -4   4  -3 494735. 5495.03   1 
   4  -4   3 486538. 5182.99   1 
  -4   4  -4 13520.1 988.682   1 
   4  -4   4 13945.0 936.881   1 
  -4   4  -5 68656.3 2275.67   1 
   4  -4   5 69100.0 2153.70   1 
   4  -4   6-93.5518 207.039   1 
  -4   4  -6-125.612 305.829   1 
  -4  -4  -6 125.776 216.767   1 
  -4   4  -7 8495.71 928.888   1 
  -4  -4  -7 8891.42 849.797   1 
  -4  -4  -8 28029.0 1610.52   1 
  -4   4  -8 30700.3 1812.66   1 
  -4   4  -9 542.281 340.456   1 
  -4  -4  -9 1544.75 473.088   1 
  -4   4 -10 227.939 357.239   1 
  -4  -4 -10 56.6891 359.047   1 
  -4  -4 -11 25733.2 1850.92   1 
  -4   4 -11 31278.5 2109.29   1 
  -4   4 -12 7250.51 1109.12   1 
  -4  -4 -12 5106.56 947.548   1 
  -4   4 -13 898.510 536.806   1 
  -4  -4 -13 78.1591 455.180   1 
  -4   4 -14 975.568 755.440   1 
  -4  -4 -14-281.048 622.991   1 
  -4   4 -15 296.930 709.474   1 
  -4  -4 -15 535.414 581.780   1 
  -4  -4 -16-1324.80 662.333   1 
  -4   4 -16 212.117 589.310   1 
   4  -5 -17 14215.1 1828.49   1 
   4  -5 -16 182.902 574.200   1 
   4   5 -16-137.688 731.754   1 
   4  -5 -15 101007. 4387.54   1 
   4   5 -15 97626.4 4342.12   1 
   4  -5 -14 1497.56 636.554   1 
   4   5 -14 2159.09 813.522   1 
   4   5 -13 109957. 4302.36   1 
   4   5 -12 7301.78 1117.69   1 
   4   5 -11 47981.6 2593.20   1 
   4   5 -10-124.492 419.649   1 
   4   5  -9 44085.2 2229.68   1 
   4   5  -8 522.600 304.655   1 
  -4  -5   8 1464.40 503.532   2 
  -4  -5   7 409.780 257.810   1 
  -4  -5   7 510.302 320.203   2 
   4   5  -7-238.484 340.084   1 
   4   5  -6 29442.6 1535.37   2 
  -4  -5   6 28893.7 1424.41   1 
   4   5  -6 28507.5 1494.68   1 
  -4  -5   6 27735.1 1613.81   2 
   4   5  -5 1027.60 357.674   1 
   4   5  -5 1278.82 392.549   2 
  -4  -5   5 1013.72 329.712   1 
  -4  -5   5 624.545 363.052   2 
  -4  -5   4 31373.6 1284.73   1 
  -4  -5   4 31224.1 1587.91   2 
   4   5  -4 31371.4 1497.82   2 
   4   5  -4 31228.8 1313.85   1 
   4  -5  -4 31188.8 1205.43   2 
   4   5  -3 66485.3 1732.80   1 
  -4  -5   3 67488.5 1707.28   1 
   4  -5  -3 69324.3 1601.67   2 
   4   5  -3 69009.8 2200.88   2 
  -4  -5   3 66361.9 2246.93   2 
   4  -5  -2 7759.48 466.434   2 
   4   5  -2 6246.54 526.399   1 
  -4  -5   2 7178.14 525.057   1 
  -4  -5   2 6862.19 766.440   2 
   4   5  -2 7221.99 757.053   2 
   4   5  -1 11248.4 926.004   2 
   4   5  -1 11685.8 655.021   1 
   4  -5  -1 10893.8 859.399   1 
  -4  -5   1 12431.4 1102.39   2 
  -4  -5   1 12114.4 612.673   1 
   4  -5  -1 10581.9 429.790   2 
  -4  -5   0 221.530 160.644   1 
   4  -5   0 630.243 313.356   1 
  -4  -5   0 78.2538 413.129   2 
  -4   5  -1 259.554 384.238   1 
  -4  -5  -1 513.980 204.398   1 
   4  -5   2 358.142 275.488   1 
  -4   5  -2 299.915 298.336   1 
   4  -5   3 87.4101 271.736   1 
  -4   5  -3 125.817 273.547   1 
  -4   5  -4 7927.48 795.111   1 
   4  -5   4 9647.03 840.086   1 
  -4   5  -5 2123.97 463.240   1 
   4  -5   5 2225.30 455.090   1 
  -4   5  -6 10343.4 1008.42   1 
   4  -5   6 11731.5 982.655   1 
  -4   5  -7 58.7052 285.078   1 
  -4  -5  -8 900.585 362.672   1 
  -4   5  -8 1224.00 474.376   1 
  -4   5  -9 335.509 326.239   1 
  -4  -5  -9 481.447 407.680   1 
  -4  -5 -10-216.655 397.181   1 
  -4   5 -10-171.018 425.472   1 
  -4  -5 -11 50655.3 2533.87   1 
  -4   5 -11 46720.8 2595.96   1 
  -4   5 -12-932.344 706.154   1 
  -4  -5 -12-4.31222 464.505   1 
  -4  -5 -13 67384.5 3148.13   1 
  -4   5 -13 66573.8 3303.81   1 
  -4   5 -14-134.432 621.630   1 
  -4  -5 -14 1127.42 561.202   1 
  -4  -5 -15 76876.0 3604.51   1 
  -4   5 -15 76437.2 3771.34   1 
  -4  -5 -16 867.271 709.848   1 
  -4   5 -16 2042.44 816.121   1 
   4   6 -16 9309.76 1487.03   1 
   4  -6 -16 8428.27 1463.68   1 
   4  -6 -15 10220.9 1602.58   1 
   4   6 -15 12747.6 1672.56   1 
   4   6 -14 461.433 572.576   1 
   4   6 -13 591.938 641.273   1 
   4   6 -12 2120.13 737.612   1 
   4   6 -11 107.051 410.606   1 
   4   6 -10 10237.6 1182.43   1 
   4   6  -9 556.341 424.927   1 
  -4  -6   9-326.197 473.418   2 
  -4  -6   8 10064.0 1090.33   2 
   4   6  -8 7650.64 965.137   1 
   4   6  -7 383.977 329.835   1 
  -4  -6   7 125.415 322.277   2 
  -4  -6   6 4533.52 609.032   1 
   4   6  -6 4426.46 635.206   1 
  -4  -6   6 3765.57 697.482   2 
   4   6  -6 4073.73 609.139   2 
   4   6  -5 80201.4 2505.72   2 
  -4  -6   5 78603.7 2242.76   1 
  -4  -6   5 74390.6 2626.92   2 
   4   6  -5 76711.6 2331.19   1 
   4   6  -4 217.102 218.517   1 
  -4  -6   4-40.7444 220.902   1 
  -4  -6   4-8.55912 349.797   2 
   4   6  -4-44.9910 321.363   2 
  -4  -6   3 102778. 2249.83   1 
   4   6  -3 102987. 2323.51   1 
  -4  -6   3 100696. 2888.47   2 
   4   6  -3 105163. 2795.44   2 
   4  -6  -2 81197.8 1444.05   2 
   4   6  -2 79790.3 1949.34   1 
  -4  -6   2 80365.3 2587.57   2 
  -4  -6   2 83720.0 1883.10   1 
   4   6  -2 81008.2 2462.51   2 
  -4  -6   1 309888. 3349.58   1 
   4  -6  -1 324114. 4791.98   1 
   4   6  -1 311171. 3769.34   1 
  -4  -6   1 309394. 5244.28   2 
   4  -6   0 36609.3 1620.13   1 
  -4  -6   0 35178.3 1792.23   2 
  -4  -6   0 35135.4 1175.27   1 
  -4  -6  -1 160204. 2574.51   1 
  -4   6  -1 163899. 3646.34   1 
   4  -6   2 131745. 2970.08   1 
  -4   6  -2 126718. 3190.39   1 
   4  -6   3 210090. 3803.47   1 
  -4   6  -3 211385. 2192.82   2 
   4  -6   4 14781.8 1066.89   1 
  -4   6  -4 13534.9 1102.07   1 
  -4   6  -5 137238. 3544.40   1 
   4  -6   5 145135. 3406.10   1 
  -4   6  -6 174.543 310.599   1 
  -4   6  -7 17227.6 1385.75   1 
  -4   6  -8-110.592 365.989   1 
  -4   6  -9 3838.85 795.315   1 
  -4  -6  -9 2467.85 592.901   1 
  -4   6 -10 9829.76 1201.03   1 
  -4  -6 -10 9223.89 1059.45   1 
  -4  -6 -11-1463.57 553.087   1 
  -4   6 -11-148.634 442.290   1 
  -4  -6 -12 633.933 546.559   1 
  -4   6 -12 1123.65 534.058   1 
  -4  -6 -13 447.130 517.072   1 
  -4   6 -13 257.601 525.221   1 
  -4  -6 -14 1353.49 569.846   1 
  -4   6 -14 1179.01 455.645   1 
  -4   6 -15 918.131 613.735   1 
  -4  -6 -15 1206.63 669.484   1 
  -4  -6 -16 1608.83 731.447   1 
   4  -7 -16 39408.1 2935.79   1 
   4   7 -16 42936.3 3001.83   1 
   4   7 -15 35325.5 2667.75   1 
   4   7 -14 23826.0 2136.42   1 
   4   7 -13 14901.9 1652.03   1 
   4   7 -12 93829.0 3826.81   1 
   4   7 -11 35937.2 2325.99   1 
   4   7 -10 77036.2 3184.39   1 
   4   7  -9 2681.33 664.722   1 
  -4  -7   9 2138.84 590.578   2 
  -4  -7   8 14299.6 1335.95   2 
   4   7  -8 14110.0 1276.89   1 
   4   7  -7-69.2052 352.207   1 
  -4  -7   7-32.0468 373.115   2 
   4   7  -6 1491.56 402.732   1 
  -4  -7   6 803.231 417.339   2 
  -4  -7   6 977.212 349.684   1 
   4   7  -5 7126.31 755.175   1 
  -4  -7   5 6540.47 703.798   1 
  -4  -7   5 7020.78 893.879   2 
   4   7  -5 7329.11 806.063   2 
  -4  -7   4 50042.4 2160.26   2 
   4   7  -4 52460.6 1880.45   1 
   4   7  -4 53942.4 2065.76   2 
  -4  -7   4 54085.0 1826.38   1 
  -4  -7   3 58386.6 1788.31   1 
  -4  -7   3 58808.6 2327.44   2 
   4   7  -3 59641.9 2185.46   2 
   4   7  -3 58206.6 1873.06   1 
   4   7  -2 1777.20 431.377   2 
  -4  -7   2 1563.71 334.624   1 
  -4  -7   2 2110.79 602.789   2 
   4   7  -2 1581.70 367.918   1 
  -4  -7   1 4534.96 733.735   2 
   4  -7  -1 3890.38 237.186   2 
  -4  -7   1 4383.31 470.858   1 
   4  -7  -1 4722.50 664.191   1 
   4   7  -1 3790.35 500.264   1 
  -4  -7   0 3964.24 698.204   2 
   4  -7   0 4900.21 683.473   1 
  -4  -7   0 4466.88 510.989   1 
  -4  -7  -1 15080.6 1270.79   2 
  -4  -7  -1 14826.8 880.888   1 
  -4   7  -1 13298.1 1143.09   1 
   4  -7   1 12717.3 1024.86   1 
   4  -7   2 537.385 361.517   1 
  -4   7  -2 258.570 428.800   1 
  -4  -7  -2 232.490 262.386   1 
  -4   7  -3 182.610 427.644   1 
  -4   7  -3 309.779 110.902   2 
   4  -7   3 78.3150 244.139   1 
  -4   7  -4 24848.7 1540.90   1 
  -4   7  -4 26016.7 901.149   2 
   4  -7   4 25838.6 1452.34   1 
  -4   7  -5 7847.95 585.822   2 
  -4   7  -5 7724.05 920.772   1 
  -4   7  -6-190.638 237.605   2 
  -4   7  -6 11.7680 388.702   1 
  -4   7  -7 3768.66 532.621   2 
  -4   7  -7 4880.78 865.431   1 
  -4   7  -8 6844.82 973.523   1 
  -4   7  -8 6870.59 732.458   2 
  -4   7  -9 5587.92 951.792   1 
  -4   7 -10 10467.9 1297.87   1 
  -4  -7 -10 9558.10 1117.09   1 
  -4  -7 -11 19882.8 1622.72   1 
  -4   7 -11 19411.2 1757.85   1 
  -4   7 -12 29420.3 2241.44   1 
  -4  -7 -12 31969.3 2123.93   1 
  -4   7 -13 17222.9 1793.92   1 
  -4  -7 -13 20220.8 1772.79   1 
  -4   7 -14 15214.9 1722.50   1 
  -4  -7 -14 13122.6 1472.33   1 
  -4   7 -15 17844.4 1909.33   1 
  -4  -7 -15 18536.6 1834.66   1 
  -4  -7 -16 34839.5 2482.48   1 
   4   8 -16 33808.7 2688.29   1 
   4   8 -15 800.403 570.164   1 
   4   8 -14 4020.71 988.862   1 
   4   8 -13 3892.26 939.251   1 
   4   8 -12 5212.40 1091.09   1 
   4   8 -11 6840.23 1070.22   1 
   4   8 -10 12125.0 1337.74   1 
   4   8  -9 5119.53 878.273   1 
  -4  -8   9 3539.99 752.960   2 
  -4  -8   8 19083.5 1539.70   2 
   4   8  -8 18545.9 1450.63   1 
   4   8  -7 13837.4 1227.16   1 
  -4  -8   7 14744.4 1368.83   2 
   4   8  -6 4125.60 652.788   1 
  -4  -8   6 4468.33 767.164   2 
   4   8  -5 21245.8 1334.53   1 
  -4  -8   5 19675.2 1451.91   2 
  -4  -8   5 21231.8 1277.35   1 
  -4  -8   4 16632.0 1291.57   2 
   4   8  -4 17817.1 1180.62   1 
  -4  -8   4 17487.6 1095.20   1 
   4   8  -4 17075.3 1224.77   2 
  -4  -8   3 86488.9 2316.72   1 
  -4  -8   3 89266.2 2950.33   2 
   4   8  -3 84794.8 2417.71   1 
   4   8  -3 86676.6 2688.61   2 
   4   8  -2 210432. 4236.28   2 
   4   8  -2 202001. 3676.50   1 
   4  -8  -2 207167. 4157.09   1 
  -4  -8   2 197609. 4433.54   2 
  -4  -8   2 206083. 3419.18   1 
  -4  -8   1 6692.41 864.304   2 
  -4  -8   1 7363.22 653.031   1 
   4   8  -1 7817.41 751.041   1 
   4  -8  -1 6139.20 328.538   2 
   4  -8   0 223667. 4372.41   1 
  -4  -8   0 220396. 3638.61   1 
  -4  -8   0 218703. 4717.89   2 
  -4  -8  -1 38820.6 2029.34   2 
  -4  -8  -1 37158.6 1461.97   1 
  -4   8  -1 36527.6 1939.09   1 
   4  -8   1 38249.6 1847.67   1 
  -4   8  -2 531623. 7357.11   1 
   4  -8   2 548591. 6853.49   1 
   4  -8   3 32111.9 1648.68   1 
  -4   8  -3 33367.8 1857.41   1 
  -4   8  -4 72603.5 1451.74   2 
  -4   8  -4 67769.7 2676.78   1 
  -4   8  -5 3144.44 650.147   1 
  -4   8  -5 4376.07 438.937   2 
  -4   8  -6 41180.9 1433.56   2 
  -4   8  -6 39129.5 2151.83   1 
  -4   8  -7 50519.1 1713.22   2 
  -4   8  -7 51750.8 2554.83   1 
  -4   8  -8 29233.3 1404.62   2 
  -4   8  -8 27984.5 1973.42   1 
  -4   8  -9 110.120 389.348   1 
  -4   8 -10 19498.9 1764.16   1 
  -4  -8 -11 14630.7 1410.61   1 
  -4   8 -11 15741.3 1645.18   1 
  -4  -8 -12 830.542 487.260   1 
  -4   8 -12 1704.91 686.386   1 
  -4  -8 -13 426.818 453.440   1 
  -4   8 -13 42.3429 524.429   1 
  -4   8 -14 134.930 469.651   1 
  -4  -8 -14-253.346 511.907   1 
  -4   8 -15-727.347 774.265   1 
  -4  -8 -15-562.616 636.742   1 
   4   9 -15 443.038 724.155   1 
   4   9 -14 75813.3 3820.34   1 
   4   9 -13 2226.97 657.097   1 
   4   9 -12 53098.6 2968.45   1 
   4   9 -11-435.416 579.160   1 
  -4  -9  10 70460.1 3202.13   2 
   4   9 -10 73324.9 3247.98   1 
   4   9  -9 11122.4 1250.91   1 
  -4  -9   9 12368.7 1350.52   2 
   4   9  -8 22949.5 1658.63   1 
  -4  -9   8 21752.8 1669.51   2 
  -4  -9   7-417.425 377.545   2 
   4   9  -7 18.8249 375.056   1 
  -4  -9   6 133.204 377.731   2 
   4   9  -6 449.798 345.791   1 
  -4  -9   5 8249.02 830.811   1 
  -4  -9   5 7037.18 915.663   2 
   4   9  -5 8391.60 912.537   1 
   4   9  -4 32321.3 1657.87   1 
  -4  -9   4 28570.2 1781.53   2 
  -4  -9   4 30805.0 1517.31   1 
   4   9  -3-128.742 304.472   2 
  -4  -9   3-133.538 266.832   1 
  -4  -9   3 276.875 365.294   2 
   4   9  -3 349.827 341.193   1 
  -4  -9   2 48756.9 1789.09   1 
   4   9  -2 48142.5 2106.28   2 
   4   9  -2 49279.8 1963.23   1 
  -4  -9   2 47886.6 2304.75   2 
  -4  -9   1 11132.4 875.923   1 
   4   9  -1 8399.86 841.160   1 
   4  -9  -1 10638.5 1038.02   1 
  -4  -9   1 9852.59 1108.32   2 
  -4  -9   0 4945.16 835.904   2 
   4  -9   0 5511.53 783.768   1 
  -4  -9   0 4605.08 626.988   1 
  -4  -9  -1 18605.3 1490.53   2 
  -4  -9  -1 19094.5 1121.49   1 
  -4   9  -1 16985.8 1383.31   1 
  -4  -9  -2 3807.86 546.890   1 
  -4   9  -2 3858.15 773.417   1 
  -4   9  -3 4165.58 267.783   2 
  -4   9  -3 6678.40 931.419   1 
  -4   9  -4 78889.2 3049.50   1 
  -4   9  -4 78109.8 1444.13   2 
  -4   9  -5 30780.5 1074.82   2 
  -4   9  -5 28157.4 1847.14   1 
  -4   9  -6 36367.3 1323.76   2 
  -4   9  -6 35904.9 2154.75   1 
  -4   9  -7 11135.5 815.691   2 
  -4   9  -7 11891.0 1288.97   1 
  -4   9  -8 15753.4 1515.03   1 
  -4   9  -8 16962.5 1058.29   2 
  -4   9  -9 846.056 412.836   1 
  -4   9 -10 13624.6 1539.34   1 
  -4   9 -11 653.588 600.177   1 
  -4  -9 -12 23886.6 1919.37   1 
  -4   9 -12 24956.0 2133.78   1 
  -4  -9 -13-1378.62 599.065   1 
  -4   9 -13 725.364 541.198   1 
  -4  -9 -14 25002.9 2072.49   1 
  -4   9 -14 24758.5 2260.39   1 
  -4  -9 -15 356.958 468.130   1 
   4  10 -15-281.321 688.944   1 
   4  10 -14 18063.8 1925.14   1 
   4  10 -13-187.167 582.214   1 
   4  10 -12-664.261 676.524   1 
   4  10 -11 12059.8 1407.64   1 
   4  10 -10 8568.94 1199.21   1 
  -4 -10  10 6422.54 997.503   2 
   4  10  -9 41554.7 2370.00   1 
  -4 -10   9 42336.2 2452.94   2 
   4  10  -8 2331.82 584.742   1 
  -4 -10   8 2110.47 596.283   2 
  -4 -10   7 2175.17 641.438   2 
   4  10  -7 2587.23 644.824   1 
  -4 -10   6 6601.56 974.737   2 
   4  10  -6 6744.42 855.594   1 
   4  10  -5-105.764 328.956   1 
  -4 -10   5 25.2232 480.733   2 
  -4 -10   4 34962.0 2003.00   2 
  -4 -10   4 33596.6 1652.79   1 
   4  10  -4 33141.4 1770.35   1 
   4  10  -3 10696.5 1003.20   1 
  -4 -10   3 10491.4 1156.39   2 
  -4 -10   3 10530.3 917.654   1 
  -4 -10   2 171148. 3539.70   1 
  -4 -10   2 168623. 4395.11   2 
   4  10  -2 167811. 3877.84   1 
  -4 -10   1 96132.9 2727.91   1 
  -4 -10   1 96989.3 3316.54   2 
   4 -10  -1 93950.5 1499.61   2 
  -4 -10   0 334825. 5053.72   1 
  -4 -10   0 334155. 6155.48   2 
  -4 -10  -1 25785.7 1776.04   2 
  -4 -10  -1 25037.8 1354.95   1 
  -4  10  -2 238762. 5461.39   1 
  -4 -10  -2 243171. 4214.50   1 
  -4  10  -3 34114.5 2101.82   1 
  -4 -10  -3 36211.1 1644.19   1 
  -4  10  -4 110687. 3737.51   1 
  -4  10  -4 103316. 1618.06   2 
  -4  10  -5 7584.00 1046.48   1 
  -4  10  -5 8544.87 560.346   2 
  -4  10  -6 32730.6 1211.65   2 
  -4  10  -6 30911.0 2100.33   1 
  -4  10  -7 5338.42 976.347   1 
  -4  10  -7 5584.22 568.541   2 
  -4  10  -8 369.563 423.550   1 
  -4  10  -9 8.48245 489.405   1 
  -4  10 -10 65.0110 448.758   1 
  -4  10 -11 16384.2 1789.03   1 
  -4 -10 -12 704.303 477.575   1 
  -4  10 -12 846.531 517.640   1 
  -4 -10 -13 369.115 480.362   1 
  -4  10 -13 132.323 518.097   1 
  -4  10 -14-256.020 582.173   1 
  -4 -10 -14 446.643 620.337   1 
   4  11 -15 25930.0 2361.35   1 
   4  11 -14 43451.7 2922.96   1 
   4  11 -13 1553.42 655.147   1 
   4  11 -12 17126.4 1739.38   1 
   4  11 -11 34902.8 2420.76   1 
   4  11 -10 13260.9 1483.88   1 
  -4 -11  10 13266.4 1453.95   2 
  -4 -11   9 310.787 496.713   2 
   4  11  -9 520.429 401.870   1 
   4  11  -8 3198.11 682.762   1 
  -4 -11   8 3571.82 793.994   2 
   4  11  -7 12792.1 1309.13   1 
  -4 -11   7 13319.2 1361.20   2 
   4  11  -6-267.268 334.086   1 
  -4 -11   6 13.2803 501.558   2 
  -4 -11   5 9761.44 1148.78   2 
   4  11  -5 10584.6 1093.78   1 
  -4 -11   4 10544.8 1164.84   2 
   4  11  -4 10449.8 1085.92   1 
   4  11  -3 119659. 3481.76   1 
  -4 -11   3 123360. 3904.24   2 
  -4 -11   3 125443. 3249.06   1 
  -4 -11   2 65651.2 2364.91   1 
  -4 -11   2 66766.8 2851.31   2 
   4  11  -2 67264.4 2593.97   1 
  -4 -11   1 243.553 485.772   2 
   4 -11  -1 264.204 163.179   2 
  -4 -11   1 562.699 328.476   1 
  -4 -11   0 1518.49 566.906   2 
  -4 -11   0 1509.99 452.688   1 
   4 -11   0 951.540 134.760   2 
  -4 -11  -1 6027.33 897.994   2 
  -4 -11  -1 5104.35 665.411   1 
  -4 -11  -2 2368.61 701.410   2 
  -4 -11  -2 1948.47 492.284   1 
  -4  11  -2 3105.68 693.383   1 
  -4 -11  -3 3900.63 607.029   1 
  -4  11  -3 4444.38 911.855   1 
  -4  11  -4 27870.7 2030.15   1 
  -4  11  -4 27649.1 843.346   2 
  -4  11  -5 88466.0 1742.22   2 
  -4  11  -5 85636.6 3499.99   1 
  -4  11  -6 11197.9 710.938   2 
  -4  11  -6 13071.5 1429.37   1 
  -4  11  -7 15.9799 452.097   1 
  -4  11  -8 195.513 489.875   1 
  -4  11  -9 2548.89 708.899   1 
  -4  11 -10 10732.0 1438.14   1 
  -4  11 -11 26831.5 2262.91   1 
  -4  11 -12 5571.21 1059.66   1 
  -4  11 -13 10699.5 1553.41   1 
  -4 -11 -13 9943.01 1340.23   1 
  -4 -11 -14 11682.0 1426.76   1 
   4  12 -14 467.252 511.648   1 
   4  12 -13 2515.30 775.920   1 
   4  12 -12 6853.03 1181.02   1 
   4  12 -11 2002.58 804.472   1 
   4  12 -10 8001.86 1195.61   1 
  -4 -12  10 9599.90 1313.29   2 
   4  12  -9 30121.3 2148.09   1 
  -4 -12   9 32764.5 2222.90   2 
   4  12  -8 959.480 539.903   1 
  -4 -12   8 735.980 485.077   2 
  -4 -12   7 13335.1 1392.88   2 
   4  12  -7 13974.3 1408.92   1 
   4  12  -6 5577.44 881.910   1 
  -4 -12   6 6754.06 1029.77   2 
  -4 -12   5 43.8521 407.536   2 
   4  12  -5-78.4705 363.430   1 
   4  12  -4 5950.07 855.366   1 
  -4 -12   4 4560.23 855.790   2 
   4  12  -3 72812.3 2877.32   1 
  -4 -12   3 68332.0 3000.76   2 
   4  12  -2 37613.6 2048.45   1 
  -4 -12   2 38507.0 2229.23   2 
  -4 -12   1 134417. 4095.17   2 
   4 -12  -1 139488. 2115.41   2 
  -4 -12   0 23554.1 1751.67   2 
   4 -12   0 19751.4 631.776   2 
  -4 -12   0 23085.0 1446.79   1 
  -4 -12  -1 100712. 2920.18   1 
  -4 -12  -1 103536. 3646.97   2 
  -4 -12  -2 40176.3 2340.71   2 
  -4 -12  -2 42257.0 1908.60   1 
  -4  12  -2 42540.5 2463.78   1 
  -4  12  -3 189321. 5337.31   1 
  -4  12  -4 6993.12 1149.23   1 
  -4  12  -5 6172.00 1026.64   1 
  -4  12  -5 6348.61 478.763   2 
  -4  12  -6 417.842 444.329   1 
  -4  12  -7 17931.8 1780.78   1 
  -4  12  -8 317.437 524.420   1 
  -4  12  -9 3345.25 966.106   1 
  -4  12 -10 10759.2 1496.53   1 
  -4  12 -11 16900.9 1875.55   1 
  -4  12 -12 695.457 538.746   1 
  -4  12 -13 916.076 874.945   1 
   4  13 -14 1144.58 802.922   1 
   4  13 -13 26882.9 2353.25   1 
   4  13 -12 1433.81 608.954   1 
   4  13 -11 53303.1 3091.08   1 
  -4 -13  11 52210.4 2951.04   2 
  -4 -13  10 2773.98 766.219   2 
   4  13 -10 3206.20 859.638   1 
  -4 -13   9-392.041 588.465   2 
   4  13  -9 718.673 532.404   1 
   4  13  -8 972.246 550.927   1 
  -4 -13   8-12.4531 514.798   2 
   4  13  -7-190.792 386.717   1 
  -4 -13   7 61.3673 440.987   2 
  -4 -13   6 2697.39 703.126   2 
   4  13  -6 2659.21 657.997   1 
   4  13  -5 3777.22 765.938   1 
  -4 -13   5 3767.44 746.886   2 
  -4 -13   4 1910.68 710.702   2 
   4  13  -4 2811.41 658.753   1 
  -4 -13   3 114262. 3913.89   2 
   4  13  -3 118240. 3858.35   1 
   4  13  -2 9375.56 1081.79   1 
  -4 -13   2 12134.2 1333.95   2 
   4 -13  -1 17387.3 805.841   2 
  -4 -13   1 19394.5 1633.31   2 
   4 -13   0 1731.47 228.085   2 
  -4 -13   0 1932.85 579.096   2 
  -4 -13  -1 16490.4 1556.56   2 
   4 -13   1 9415.47 376.125   2 
  -4 -13  -2 260.663 439.754   2 
  -4  13  -3 3772.97 933.830   1 
  -4  13  -4-249.864 496.303   1 
  -4  13  -5 3111.34 859.517   1 
  -4  13  -6 20490.6 1894.57   1 
  -4  13  -7 161.780 506.748   1 
  -4  13  -8 4548.80 970.267   1 
  -4  13  -9 382.587 511.692   1 
  -4  13 -10 4284.02 971.987   1 
  -4  13 -11 33477.5 2612.02   1 
  -4  13 -12 2763.04 866.070   1 
   4  14 -13 3231.97 1017.20   1 
   4  14 -12 5671.55 1178.70   1 
   4  14 -11 7819.41 1264.80   1 
  -4 -14  11 6471.68 1132.96   2 
   4  14 -10 1511.90 781.918   1 
  -4 -14  10 1147.45 640.730   2 
   4  14  -9 2007.50 728.486   1 
  -4 -14   9 1442.74 598.041   2 
  -4 -14   8 26924.9 2083.60   2 
   4  14  -8 28304.4 2137.88   1 
   4  14  -7 18870.4 1709.96   1 
  -4 -14   7 18853.8 1721.52   2 
   4  14  -6 16042.6 1575.82   1 
  -4 -14   6 14156.2 1505.01   2 
   4  14  -5 1649.82 615.045   1 
  -4 -14   5 1899.93 554.188   2 
   4  14  -4 73.6937 380.399   1 
  -4 -14   4 654.589 583.537   2 
   4  14  -3 13281.5 1397.57   1 
  -4 -14   3 14010.5 1535.81   2 
   4 -14  -2 790.060 269.685   2 
  -4 -14   2-332.049 415.255   2 
   4 -14  -1 134506. 2290.74   2 
  -4 -14   1 139963. 4339.77   2 
  -4 -14   0 19056.0 1671.28   2 
   4 -14   0 15902.4 691.868   2 
   4 -14   1 27108.3 740.160   2 
  -4 -14  -1 45929.7 2555.68   2 
  -4 -14  -2 668.061 567.374   2 
  -4  14  -3 153103. 5050.23   1 
  -4 -14  -3 152449. 4818.49   2 
  -4  14  -4 7372.94 1173.66   1 
  -4  14  -5 4768.81 1020.66   1 
  -4  14  -6 5968.36 1117.56   1 
  -4  14  -7 21815.7 2064.75   1 
  -4  14  -8 10431.3 1481.37   1 
  -4  14  -9 2252.10 743.504   1 
  -4  14 -10 7346.03 1293.21   1 
  -4  14 -11 4454.63 969.855   1 
  -4  14 -12 12230.1 1667.41   1 
   4  15 -13 25218.2 2372.78   1 
   4  15 -12 8036.42 1396.85   1 
  -4 -15  11 22517.6 2011.72   2 
   4  15 -11 24736.6 2195.92   1 
  -4 -15  10 8752.60 1258.39   2 
   4  15 -10 9666.36 1422.24   1 
   4  15  -9 8837.65 1311.75   1 
  -4 -15   9 8920.76 1291.12   2 
  -4 -15   8-81.7150 481.872   2 
   4  15  -8 605.544 579.206   1 
   4  15  -7 230.921 447.848   1 
  -4 -15   7-84.8513 510.917   2 
   4  15  -6 9391.44 1270.43   1 
  -4 -15   6 6695.03 1085.82   2 
  -4 -15   5 1658.95 531.814   2 
   4  15  -5 1942.64 730.693   1 
  -4 -15   4 17108.5 1608.29   2 
   4  15  -4 15993.0 1590.77   1 
  -4 -15   3 4316.11 895.305   2 
   4  15  -3 4557.50 860.886   1 
   4 -15  -2 40858.4 1493.33   2 
  -4 -15   2 44877.2 2523.92   2 
   4 -15  -1 859.731 292.463   2 
  -4 -15   1-77.0961 529.436   2 
  -4 -15   0 56.9253 452.987   2 
   4 -15   0 276.847 137.763   2 
  -4 -15  -1 1739.86 577.485   2 
   4 -15   1 258.235 140.547   2 
  -4 -15  -2 479.006 527.735   2 
  -4 -15  -3 2493.92 780.877   2 
  -4  15  -3 2957.90 881.825   1 
  -4  15  -4 42219.3 2839.35   1 
  -4  15  -5-858.760 769.933   1 
  -4  15  -6 17515.5 1904.56   1 
  -4  15  -7 2391.43 763.694   1 
  -4  15  -8 3690.27 983.268   1 
  -4  15  -9 2758.44 908.647   1 
  -4  15 -10-436.621 824.069   1 
  -4  15 -11 6949.85 1295.99   1 
   4  16 -12 514.319 523.960   1 
  -4 -16  11 5420.45 1094.07   2 
   4  16 -11 8603.15 1389.13   1 
  -4 -16  10 9780.97 1427.76   2 
   4  16 -10 11142.7 1512.54   1 
  -4 -16   9 5014.30 998.642   2 
   4  16  -9 3404.86 924.663   1 
   4  16  -8 12558.6 1526.06   1 
  -4 -16   8 13069.5 1528.49   2 
   4  16  -7 12203.9 1510.97   1 
  -4 -16   7 8848.05 1250.88   2 
  -4 -16   6 2726.22 731.173   2 
   4  16  -6 3284.06 786.516   1 
  -4 -16   5 37853.4 2418.48   2 
   4  16  -5 38979.9 2546.08   1 
   4  16  -4-62.7179 524.004   1 
  -4 -16   4-449.017 499.509   2 
   4 -16  -3 15619.7 1049.41   2 
   4  16  -3 18014.6 1680.26   1 
  -4 -16   3 18522.6 1708.09   2 
  -4 -16   2 24255.3 1927.68   2 
   4 -16  -2 23735.4 1179.81   2 
   4 -16  -1 56019.5 1607.88   2 
  -4 -16   1 57680.2 2910.16   2 
   4 -16   0 30173.1 1060.77   2 
  -4 -16   0 34689.8 2298.54   2 
  -4 -16  -1 39666.1 2479.59   2 
  -4 -16  -2 62105.6 3140.67   2 
  -4 -16  -3 52469.2 3002.93   2 
  -4 -16  -4 9617.71 1405.37   2 
  -4  16  -4 7065.16 1277.39   1 
  -4  16  -5 48357.9 3130.44   1 
  -4  16  -6 876.998 592.943   1 
  -4  16  -7 9144.01 1469.60   1 
  -4  16  -8 383.500 691.506   1 
  -4  16  -9 12095.7 1638.02   1 
  -4  16 -10 17212.6 1999.83   1 
  -4 -17  11 4791.68 1048.79   2 
   4  17 -11 1665.93 736.189   1 
   4  17 -10 24227.6 2200.30   1 
  -4 -17  10 21241.2 1968.93   2 
   4  17  -9 5880.64 1156.49   1 
  -4 -17   9 4306.02 1022.18   2 
   4  17  -8 1110.53 567.582   1 
  -4 -17   8 296.098 516.161   2 
  -4 -17   7 13.5042 547.526   2 
   4  17  -7-68.5037 446.251   1 
   4  17  -6 539.730 451.932   1 
  -4 -17   6 861.522 618.340   2 
  -4 -17   5-680.604 575.488   2 
   4  17  -5-203.792 505.032   1 
  -4 -17   4 21945.7 1904.42   2 
   4  17  -4 22537.2 1975.03   1 
   4 -17  -3 4057.32 589.863   2 
  -4 -17   3 4421.96 895.091   2 
  -4 -17   2 9803.02 1300.17   2 
  -4 -17   1 6643.77 1082.32   2 
  -4 -17   0 790.568 511.890   2 
  -4 -17  -1 79.3246 505.043   2 
  -4 -17  -2 664.006 534.159   2 
  -4 -17  -3 9683.99 1370.80   2 
  -4 -17  -4 47009.5 2893.41   2 
  -4  17  -4 47923.5 3128.95   1 
  -4  17  -5 311.740 606.637   1 
  -4  17  -6 888.204 670.780   1 
  -4  17  -7 3095.99 921.744   1 
  -4  17  -8 11948.2 1753.65   1 
  -4  17  -9 2278.91 1036.00   1 
  -4 -18  11 1401.16 656.463   2 
   4  18 -11 4402.44 1165.38   1 
   4  18 -10 5150.38 1185.56   1 
  -4 -18  10 3623.51 993.566   2 
   4  18  -9 14794.1 1792.40   1 
  -4 -18   9 13520.6 1632.64   2 
  -4 -18   8 904.549 606.584   2 
   4  18  -8 1742.70 664.865   1 
  -4 -18   7 16185.2 1688.14   2 
   4  18  -7 15982.5 1820.46   1 
   4  18  -6 2327.90 724.098   1 
  -4 -18   6 992.669 578.267   2 
  -4 -18   5 5387.29 956.941   2 
   4  18  -5 4082.84 931.785   1 
   4  18  -4 7368.45 1217.84   1 
  -4 -18   4 5032.81 957.536   2 
  -4 -18   3 12487.4 1429.77   2 
  -4 -18   2 63833.1 3143.28   2 
  -4 -18   1 2400.71 784.734   2 
  -4 -18   0 60390.7 3167.00   2 
  -4 -18  -1 1381.68 669.354   2 
  -4 -18  -2 113632. 4358.76   2 
  -4 -18  -3 74.9697 519.061   2 
  -4 -18  -4 18515.5 1912.98   2 
  -4 -18  -5 1125.09 625.680   2 
  -4  18  -5 3444.06 1057.93   1 
  -4  18  -6 8845.64 1483.13   1 
  -4  18  -7 13346.4 1837.42   1 
  -4  18  -8 4274.71 1160.43   1 
  -4 -19  11 512.120 508.242   2 
  -4 -19  10 15236.4 1744.02   2 
   4  19 -10 15542.9 1907.20   1 
  -4 -19   9 641.740 570.240   2 
   4  19  -9 3218.84 936.017   1 
   4  19  -8 228.423 535.911   1 
  -4 -19   8-1579.48 680.677   2 
   4  19  -7 9810.16 1504.34   1 
  -4 -19   7 8810.76 1330.14   2 
   4  19  -6 1324.73 650.708   1 
  -4 -19   6 1568.17 625.764   2 
  -4 -19   5 9943.89 1302.08   2 
   4  19  -5 9145.22 1366.27   1 
  -4 -19   4 5625.83 1011.48   2 
  -4 -19   3 11751.9 1438.33   2 
  -4 -19   2 5088.78 989.931   2 
  -4 -19   1 5019.43 962.623   2 
  -4 -19   0-321.823 585.826   2 
  -4 -19  -1 482.409 494.327   2 
  -4 -19  -2 1518.52 800.791   2 
  -4 -19  -3 5680.45 1151.00   2 
  -4 -19  -4 2981.49 902.333   2 
  -4 -19  -5 26005.3 2317.51   2 
  -4 -19  -6-327.566 706.736   2 
  -4  19  -6-124.356 725.198   1 
  -4  19  -7 9787.90 1510.30   1 
   4  20  -9 14027.4 1840.82   1 
  -4 -20   9 11819.9 1469.40   2 
  -4 -20   8 663.946 562.771   2 
   4  20  -8 1332.61 648.525   1 
  -4 -20   7 11842.2 1480.01   2 
   4  20  -7 13451.9 1746.32   1 
  -4 -20   6 4663.60 956.254   2 
   4  20  -6 6637.99 1324.24   1 
  -4 -20   5-554.364 598.249   2 
   4  20  -5-861.931 673.956   1 
  -4 -20   4 16054.8 1647.78   2 
  -4 -20   3 846.879 507.865   2 
  -4 -20   2 12438.3 1533.89   2 
  -4 -20   1 36829.0 2517.17   2 
  -4 -20   0 38122.1 2579.85   2 
  -4 -20  -1 21782.8 1972.16   2 
  -4 -20  -2 24828.4 2100.94   2 
  -4 -20  -3 32924.6 2505.22   2 
  -4 -20  -4 22118.2 2129.80   2 
  -4 -20  -5 4371.10 1041.06   2 
  -4 -20  -6 5497.95 1163.97   2 
  -4 -20  -7 3529.42 969.191   2 
  -4 -21   8 4440.44 998.204   2 
  -4 -21   7 793.571 570.647   2 
   4  21  -7 702.865 616.757   1 
  -4 -21   6-507.043 622.467   2 
   4  21  -6 220.513 510.323   1 
  -4 -21   5 2843.99 808.309   2 
  -4 -21   4 3495.11 870.945   2 
  -4 -21   3 34317.9 2426.09   2 
  -4 -21   2 1447.01 622.756   2 
  -4 -21   1 2380.62 789.559   2 
  -4 -21   0-360.439 476.325   2 
  -4 -21  -1-509.910 507.777   2 
  -4 -21  -2 220.165 583.609   2 
  -4 -21  -3 3102.45 836.459   2 
  -4 -21  -4 260.962 558.445   2 
  -4 -21  -5 9365.94 1496.54   2 
  -4 -21  -6 2240.88 805.597   2 
  -4 -22   5-337.084 523.274   2 
  -4 -22   4 9218.68 1312.40   2 
  -4 -22   3 13947.1 1587.30   2 
  -4 -22   2 645.087 551.806   2 
  -4 -22   1 30934.4 2313.67   2 
  -4 -22   0 2690.51 850.829   2 
  -4 -22  -1 29575.5 2316.51   2 
  -4 -22  -2 208.008 600.055   2 
  -4 -22  -3 43631.8 2857.18   2 
  -4 -22  -4 2208.82 867.430   2 
  -4 -22  -5 554.484 534.373   2 
  -4 -23   3 3927.46 922.025   2 
  -4 -23   2 5585.62 1074.39   2 
  -4 -23   1 203.287 539.663   2 
  -4 -23   0-597.986 616.041   2 
  -4 -23  -1 2346.30 786.909   2 
  -4 -23  -2-666.243 610.434   2 
  -4 -23  -3 1117.58 693.289   2 
  -4 -24  -1 5946.95 1117.66   2 
  -4 -24  -2 2795.86 748.070   2 
   5   0 -17 1713.33 880.073   1 
   5   0 -16 77.8398 589.702   1 
   5   0 -15 56823.8 3284.78   1 
   5   0 -14-273.409 449.527   1 
   5   0 -13 417.080 524.256   1 
   5   0 -12-540.665 460.096   1 
   5   0 -11 38082.9 2266.83   1 
   5   0 -10-335.604 373.562   1 
   5   0  -9 14286.3 1258.78   1 
   5   0  -8-392.136 337.701   1 
   5   0  -7 352717. 5303.13   2 
  -5   0   6 686.726 373.645   2 
   5   0  -6 579.617 346.163   2 
  -5   0   5 11632.9 935.398   2 
   5   0  -5 12550.7 905.661   2 
  -5   0   4 268.212 340.855   2 
   5   0  -4-230.994 224.611   2 
  -5   0   3 494921. 5286.12   2 
   5   0  -3 503338. 5221.53   2 
  -5   0   2 89.0174 307.026   2 
   5   0  -2 801.316 333.415   2 
   5   0  -1 2430.42 405.079   2 
  -5   0   1 2875.31 463.806   2 
  -5   0   0 85.6629 274.982   2 
   5   0   0 151.385 97.6172   1 
  -5   0  -1 5693.31 383.365   1 
  -5   0  -1 5612.81 638.806   2 
   5   0   1 5437.05 318.607   1 
  -5   0  -2 45.6528 131.547   1 
   5   0   2 202.892 145.777   1 
  -5   0  -3 2136.67 307.059   1 
   5   0   3 2357.27 305.762   1 
  -5   0  -4 53.6628 181.711   1 
  -5   0  -5 44484.7 1593.07   1 
  -5   0  -6 168.963 249.734   1 
  -5   0  -7 82509.9 2544.96   1 
  -5   0  -8 28.5151 250.819   1 
  -5   0  -9 1558.90 486.376   1 
  -5   0 -10-429.968 421.340   1 
  -5   0 -11 112668. 3778.54   1 
  -5   0 -12-700.200 533.914   1 
  -5   0 -13 90159.6 3638.54   1 
  -5   0 -14-820.069 651.155   1 
  -5   0 -15 10929.3 1392.84   1 
  -5   0 -16-1735.96 698.336   1 
   5  -1 -17 63388.6 3658.05   1 
   5   1 -17 66726.3 3781.55   1 
   5  -1 -16 3059.89 845.150   1 
   5   1 -16 3064.45 877.236   1 
   5  -1 -15 11155.7 1529.80   1 
   5   1 -15 11360.7 1518.53   1 
   5  -1 -14 2272.18 752.390   1 
   5   1 -14 3226.53 829.275   1 
   5  -1 -13 27635.1 2135.46   1 
   5   1 -13 26570.1 2087.15   1 
   5  -1 -12 14563.9 1505.00   1 
   5   1 -12 14228.8 1482.77   1 
   5  -1 -11 27858.2 1934.79   1 
   5   1 -11 27872.0 1951.58   1 
   5   1 -10 6197.88 903.428   1 
   5  -1 -10 6996.80 996.596   1 
   5   1  -9 51252.1 2357.65   1 
   5   1  -8 1310.10 462.507   1 
   5   1  -7 118948. 3122.13   1 
  -5  -1   7 118981. 3284.06   2 
   5  -1  -7 120644. 3078.92   2 
   5   1  -7 123142. 3179.40   2 
   5   1  -6 2495.11 452.221   1 
   5  -1  -6 2347.77 454.316   2 
   5   1  -6 2709.68 523.896   2 
  -5  -1   6 2797.74 567.957   2 
  -5  -1   5 26483.6 1419.38   2 
   5   1  -5 24621.0 1204.83   1 
  -5   1   5 24954.9 1300.81   2 
   5   1  -5 25705.0 1332.27   2 
   5  -1  -5 25634.3 1295.88   2 
   5   1  -4 185198. 2924.01   1 
  -5  -1   4 185597. 3501.29   2 
  -5   1   4 182294. 3264.81   2 
   5   1  -4 191619. 3447.41   2 
   5  -1  -4 182731. 3193.54   2 
  -5   1   3 262215. 3651.99   2 
  -5  -1   3 259987. 3966.73   2 
   5  -1  -3 263672. 3638.45   2 
   5   1  -3 268803. 3943.85   2 
  -5   1   2 26797.5 1111.35   2 
  -5  -1   2 24335.6 1195.79   2 
   5  -1  -2 27546.1 1135.73   2 
   5   1  -2 24894.3 1198.56   2 
  -5   1   1 410205. 4168.03   2 
  -5  -1   1 405557. 4772.77   2 
   5  -1  -1 409038. 4377.15   2 
   5   1  -1 403890. 4872.85   2 
   5  -1   0 8187.98 481.647   1 
  -5   1   0 6940.42 589.473   2 
  -5  -1   0 7540.31 738.948   2 
  -5   1  -1 73185.0 1962.78   2 
  -5   1  -1 75452.2 1636.33   1 
  -5  -1  -1 71489.3 2284.96   2 
   5  -1   1 72622.8 1355.93   1 
  -5  -1  -2 5306.33 336.086   1 
   5  -1   2 4947.67 412.196   1 
  -5   1  -2 5313.19 455.554   1 
  -5   1  -3 99019.1 2017.05   1 
   5  -1   3 96391.4 1907.84   1 
  -5  -1  -3 101010. 1742.27   1 
   5  -1   4 1815.28 327.873   1 
  -5  -1  -4 1463.69 294.039   1 
  -5   1  -4 1209.68 300.057   1 
   5  -1   5 9071.52 727.693   1 
  -5  -1  -5 9745.41 728.380   1 
  -5   1  -5 8848.02 760.533   1 
  -5   1  -6 3179.77 548.181   1 
   5  -1   6 3219.12 491.021   1 
  -5  -1  -6 2683.61 490.312   1 
  -5  -1  -7 10005.2 905.258   1 
  -5   1  -7 9795.86 953.942   1 
  -5  -1  -8 14104.8 1152.60   1 
  -5   1  -8 14160.6 1186.57   1 
  -5  -1  -9 8857.45 983.390   1 
  -5   1  -9 9266.07 1014.96   1 
  -5   1 -10 2795.05 658.345   1 
  -5  -1 -10 1799.35 535.183   1 
  -5  -1 -11 22045.4 1682.19   1 
  -5   1 -11 19730.1 1636.71   1 
  -5   1 -12 839.262 558.698   1 
  -5  -1 -12 601.237 392.472   1 
  -5   1 -13 614.733 498.996   1 
  -5  -1 -13 849.484 605.957   1 
  -5   1 -14 9.62398 502.018   1 
  -5  -1 -14 475.289 531.649   1 
  -5  -1 -15-261.377 747.422   1 
  -5   1 -15 176.488 646.709   1 
  -5  -1 -16-768.040 693.126   1 
  -5   1 -16-174.171 427.107   1 
   5  -2 -17 1625.71 921.296   1 
   5   2 -17 1139.88 699.981   1 
   5  -2 -16 13809.1 1726.00   1 
   5   2 -16 12165.0 1656.19   1 
   5  -2 -15 42959.6 2873.49   1 
   5   2 -15 46676.7 2958.41   1 
   5  -2 -14 8137.21 1249.80   1 
   5   2 -14 6292.38 1100.44   1 
   5   2 -13 4517.71 894.215   1 
   5  -2 -13 6171.65 1037.03   1 
   5   2 -12 798.390 581.009   1 
   5  -2 -12 497.492 455.938   1 
   5  -2 -11-142.183 499.767   1 
   5   2 -11 831.816 539.627   1 
   5   2 -10 34370.4 2045.33   1 
   5   2  -9 2470.59 591.460   1 
   5   2  -8 149260. 3745.07   1 
   5   2  -7 104863. 2906.75   1 
  -5  -2   7 103090. 3135.88   2 
   5  -2  -7 108467. 2899.01   2 
   5   2  -6 203832. 3777.44   1 
  -5  -2   6 200607. 4140.61   2 
   5  -2  -6 208387. 3772.24   2 
   5   2  -6 208974. 3993.04   2 
   5   2  -5 99139.1 2405.04   1 
   5  -2  -5 97300.0 2438.98   2 
   5   2  -5 96694.4 2636.93   2 
  -5  -2   5 97504.3 2758.09   2 
   5   2  -4 373938. 4132.85   1 
  -5   2   4 372409. 4541.69   2 
  -5  -2   4 376422. 5180.45   2 
   5   2  -4 389677. 5064.40   2 
   5  -2  -4 395251. 4669.59   2 
   5   2  -3 287602. 3131.73   1 
  -5  -2   3 281812. 4305.43   2 
   5  -2  -3 294218. 3713.72   2 
  -5   2   3 279940. 3618.27   2 
   5   2  -3 290571. 4259.65   2 
   5   2  -2 1916.87 368.105   2 
  -5   2   2 2284.05 354.618   2 
   5   2  -2 1837.93 235.428   1 
  -5  -2   2 2362.35 459.163   2 
   5  -2  -2 2350.59 373.968   2 
   5   2  -1 6485.48 715.366   2 
  -5   2   1 6190.87 509.968   2 
  -5  -2   1 6830.16 729.717   2 
   5  -2  -1 5894.83 543.740   2 
  -5  -2   0 5395.23 684.169   2 
  -5   2   0 6053.50 485.931   2 
   5  -2   0 6268.25 503.401   1 
  -5   2  -1 1222.52 307.158   2 
  -5   2  -1 1560.14 357.661   1 
  -5  -2  -1 567.367 521.123   2 
   5  -2   1 1279.83 243.767   1 
  -5  -2  -2 369.511 113.560   1 
   5  -2   2 722.898 202.580   1 
  -5   2  -2 580.392 233.347   1 
  -5   2  -3 3954.01 476.786   1 
  -5  -2  -3 4034.94 352.131   1 
   5  -2   3 3859.70 452.784   1 
  -5   2  -4 11972.2 832.726   1 
   5  -2   4 11716.1 783.054   1 
  -5  -2  -4 12696.7 719.955   1 
  -5   2  -5 6528.32 673.187   1 
   5  -2   5 7378.58 666.912   1 
  -5  -2  -5 7403.85 647.989   1 
  -5   2  -6 647.801 302.821   1 
  -5  -2  -6 974.281 307.718   1 
   5  -2   6 1075.83 319.410   1 
  -5  -2  -7 28778.3 1481.17   1 
   5  -2   7 27934.0 1467.52   1 
  -5   2  -7 31024.2 1641.61   1 
  -5  -2  -8 12942.4 1107.04   1 
  -5   2  -8 14256.0 1247.27   1 
  -5  -2  -9 34797.0 1889.00   1 
  -5   2  -9 35002.2 1980.38   1 
  -5  -2 -10 52681.0 2435.13   1 
  -5   2 -10 50884.7 2493.95   1 
  -5  -2 -11 48555.4 2447.14   1 
  -5   2 -11 51313.9 2594.37   1 
  -5  -2 -12 64350.4 2915.06   1 
  -5   2 -12 62363.7 3023.30   1 
  -5  -2 -13 58690.4 2938.98   1 
  -5   2 -13 55039.6 2974.36   1 
  -5  -2 -14 37964.0 2480.71   1 
  -5   2 -14 38109.6 2512.94   1 
  -5  -2 -15 19652.5 1846.43   1 
  -5   2 -15 21811.8 1996.15   1 
  -5   2 -16 7025.06 1188.46   1 
  -5  -2 -16 6931.24 1111.85   1 
   5  -3 -17 6426.80 1252.43   1 
   5   3 -17 6370.18 1243.54   1 
   5  -3 -16 20222.3 2083.88   1 
   5   3 -16 19216.6 2028.40   1 
   5   3 -15 5430.70 1079.66   1 
   5  -3 -15 3775.72 996.782   1 
   5  -3 -14 1784.05 717.866   1 
   5   3 -14 1777.17 701.624   1 
   5  -3 -13-81.2187 498.960   1 
   5   3 -13-1188.67 586.661   1 
   5   3 -12 220.422 453.961   1 
   5   3 -11 35.6013 372.998   1 
   5   3 -10 44.3626 375.614   1 
   5   3  -9 1471.77 472.992   1 
   5   3  -8 4617.06 733.760   1 
  -5  -3   8 4160.36 770.626   2 
  -5  -3   7 1326.46 475.023   2 
   5  -3  -7 1197.19 371.952   2 
   5   3  -7 1985.16 481.310   1 
   5   3  -6 141070. 3336.79   2 
   5  -3  -6 142718. 3108.43   2 
  -5  -3   6 139580. 3541.78   2 
   5   3  -6 134184. 3080.38   1 
   5   3  -5 41663.1 1762.60   2 
   5   3  -5 42915.0 1583.52   1 
  -5  -3   5 41225.0 1865.35   2 
   5  -3  -5 41495.5 1587.68   2 
   5  -3  -4 236432. 3489.71   2 
   5   3  -4 224751. 3241.27   1 
  -5  -3   4 230163. 4205.05   2 
   5   3  -4 234547. 4024.62   2 
  -5   3   3 100030. 2085.30   2 
   5  -3  -3 103967. 2112.61   2 
   5   3  -3 100771. 1885.21   1 
  -5  -3   3 98288.4 2673.38   2 
   5   3  -3 100914. 2616.65   2 
  -5  -3   2 338034. 4880.80   2 
   5  -3  -2 362518. 3681.82   2 
   5   3  -2 353418. 2904.89   1 
   5   3  -2 355233. 4898.75   2 
  -5   3   2 345181. 3473.55   2 
   5   3  -1 144037. 3187.33   2 
   5   3  -1 135489. 1356.53   1 
  -5   3   1 140419. 2067.16   2 
  -5  -3   1 141902. 3232.83   2 
   5  -3  -1 145770. 2627.37   1 
   5  -3  -1 140290. 2220.48   2 
  -5  -3   0 214779. 4152.08   2 
   5  -3   0 223337. 3230.87   1 
  -5   3   0 215400. 2477.20   2 
   5  -3   1 18214.8 894.507   1 
  -5  -3  -1 18447.1 1312.89   2 
  -5   3  -1 19682.3 1069.78   1 
  -5   3  -1 18897.9 802.183   2 
  -5  -3  -2 18688.2 568.976   1 
   5  -3   2 19416.5 950.901   1 
  -5  -3  -3 43868.5 1106.44   1 
  -5   3  -3 44189.2 1602.70   1 
   5  -3   3 44644.9 1496.97   1 
  -5  -3  -4 836.942 231.406   1 
   5  -3   4 1178.12 304.852   1 
  -5   3  -4 941.579 343.216   1 
  -5   3  -5 13268.3 986.156   1 
  -5  -3  -5 14450.0 869.988   1 
   5  -3   5 16499.6 1032.23   1 
  -5   3  -6 35874.3 1685.01   1 
   5  -3   6 37488.1 1651.15   1 
  -5  -3  -6 36484.1 1536.49   1 
  -5   3  -7 12862.1 1106.22   1 
  -5  -3  -7 13874.4 1039.26   1 
  -5   3  -8 18384.1 1421.01   1 
  -5  -3  -8 20040.5 1323.84   1 
  -5  -3  -9 8197.25 977.541   1 
  -5   3  -9 9933.35 1123.95   1 
  -5   3 -10 50866.6 2572.15   1 
  -5  -3 -10 58756.7 2542.71   1 
  -5   3 -11 2219.68 741.057   1 
  -5  -3 -11 2592.54 665.322   1 
  -5   3 -12 2086.15 720.344   1 
  -5  -3 -12 2257.81 699.848   1 
  -5   3 -13 270.923 575.160   1 
  -5  -3 -13-961.559 710.239   1 
  -5   3 -14-136.309 548.267   1 
  -5  -3 -14-108.437 502.464   1 
  -5   3 -15 1131.32 714.715   1 
  -5  -3 -15 130.777 510.206   1 
  -5   3 -16 271.112 480.149   1 
  -5  -3 -16-1328.73 749.580   1 
   5  -4 -17-24.9686 625.791   1 
   5   4 -17 939.819 675.369   1 
   5  -4 -16 35554.9 2715.97   1 
   5   4 -16 41543.6 2871.34   1 
   5   4 -15 1415.78 758.570   1 
   5  -4 -15 177.244 556.170   1 
   5  -4 -14 19315.7 1904.36   1 
   5   4 -14 20155.0 1890.31   1 
   5   4 -13 2059.96 694.701   1 
   5   4 -12 803.093 544.753   1 
   5   4 -11 7729.06 1073.50   1 
   5   4 -10 9334.04 1103.27   1 
   5   4  -9 485.972 292.715   1 
  -5  -4   8 197741. 4698.75   2 
   5   4  -8 200275. 4415.72   1 
   5  -4  -7-439.070 353.955   2 
  -5  -4   7 54.1073 364.402   2 
   5   4  -7 339.276 375.538   1 
   5   4  -6 91975.9 2584.79   1 
  -5  -4   6 94077.0 2957.43   2 
   5   4  -6 90920.4 2746.09   2 
   5  -4  -6 95570.2 2557.32   2 
  -5  -4   5 30357.8 1331.78   1 
   5  -4  -5 29073.6 1315.47   2 
  -5  -4   5 28985.5 1603.67   2 
   5   4  -5 30447.2 1551.47   2 
   5   4  -5 30452.1 1381.36   1 
  -5  -4   4 391798. 4232.22   1 
   5  -4  -4 387734. 4357.47   2 
  -5  -4   4 369133. 5487.67   2 
   5   4  -4 371086. 4293.58   1 
   5   4  -4 380482. 5263.75   2 
  -5  -4   3 46022.6 1302.97   1 
   5  -4  -3 48078.0 1432.26   2 
  -5  -4   3 42768.3 1852.30   2 
   5   4  -3 44195.4 1799.61   2 
   5   4  -3 44621.5 1313.72   1 
   5   4  -2 84829.0 1538.96   1 
  -5  -4   2 88537.5 1555.39   1 
  -5   4   2 86187.1 1653.24   2 
   5  -4  -2 85504.5 1691.44   2 
  -5  -4   2 83857.2 2589.48   2 
   5   4  -2 87773.1 2540.63   2 
   5   4  -1 21907.2 687.703   1 
   5   4  -1 20978.7 1274.24   2 
  -5  -4   1 21227.8 1342.63   2 
   5  -4  -1 20187.2 1092.56   1 
  -5   4   1 19377.0 698.443   2 
  -5  -4   1 20232.0 622.387   1 
   5  -4  -1 19461.2 770.543   2 
   5  -4   0 91612.0 2293.44   1 
  -5   4   0 89653.7 1393.74   2 
  -5  -4   0 92938.6 2908.26   2 
   5  -4   1 4329.08 508.524   1 
  -5  -4  -1 4276.17 752.303   2 
  -5   4  -1 4412.97 594.064   1 
  -5   4  -1 4362.89 343.204   2 
  -5  -4  -1 3960.45 266.434   1 
   5  -4   2 28659.8 1216.38   1 
  -5   4  -2 27606.7 1355.35   1 
   5  -4   3 429.828 292.996   1 
  -5   4  -3 30.6181 249.595   1 
  -5   4  -4 2988.68 473.229   1 
  -5  -4  -4 3275.62 394.267   1 
   5  -4   4 3698.29 519.657   1 
  -5  -4  -5 29511.2 1249.34   1 
  -5   4  -5 28787.1 1512.36   1 
   5  -4   5 28856.9 1415.75   1 
  -5   4  -6 33127.6 1696.32   1 
  -5  -4  -6 32807.9 1447.81   1 
   5  -4   6 30937.5 1537.52   1 
  -5  -4  -7 2199.87 458.531   1 
  -5   4  -7 1637.43 483.326   1 
  -5   4  -8 33024.9 1861.66   1 
  -5  -4  -8 35074.4 1749.21   1 
  -5   4  -9 49423.4 2405.54   1 
  -5  -4  -9 51218.7 2247.21   1 
  -5   4 -10 71451.2 3024.56   1 
  -5  -4 -10 71593.9 2798.02   1 
  -5   4 -11 694.573 484.406   1 
  -5  -4 -11 437.678 416.892   1 
  -5  -4 -12 165647. 4657.59   1 
  -5   4 -12 159431. 4856.15   1 
  -5   4 -13 4550.96 933.975   1 
  -5  -4 -13 3763.83 842.089   1 
  -5  -4 -14 58004.7 3009.44   1 
  -5   4 -14 59348.3 3193.17   1 
  -5   4 -15 2829.82 847.027   1 
  -5  -4 -15 2307.48 720.524   1 
  -5   4 -16 55794.5 3226.06   1 
   5  -5 -16 50319.8 3261.79   1 
   5   5 -16 56356.1 3380.80   1 
   5  -5 -15 3828.66 1053.99   1 
   5   5 -15 3557.88 927.595   1 
   5   5 -14-90.9389 472.790   1 
   5   5 -13 81.9719 447.044   1 
   5   5 -12 55010.9 2888.85   1 
   5   5 -11 303.451 432.536   1 
   5   5 -10 8272.63 1060.54   1 
   5   5  -9 245.018 293.456   1 
  -5  -5   9-153.839 609.815   2 
   5   5  -8 16027.2 1268.99   1 
  -5  -5   8 17353.9 1455.15   2 
  -5  -5   7-382.370 302.564   1 
   5  -5  -7-919.552 467.032   2 
  -5  -5   7-140.615 374.935   2 
   5   5  -7 125.019 303.687   1 
  -5  -5   6 242880. 4062.92   1 
   5  -5  -6 239635. 4000.70   2 
  -5  -5   6 234772. 4796.58   2 
   5   5  -6 235238. 4225.97   1 
   5   5  -5 3158.91 504.187   1 
   5  -5  -5 3557.44 491.780   2 
  -5  -5   5 3015.91 457.369   1 
  -5  -5   5 3015.67 660.030   2 
   5   5  -5 3988.29 608.024   2 
  -5  -5   4 19927.2 1019.13   1 
   5  -5  -4 19325.3 988.214   2 
  -5  -5   4 20674.2 1381.94   2 
   5   5  -4 19477.6 1242.73   2 
   5   5  -4 18069.8 996.155   1 
   5   5  -3 55395.9 1538.50   1 
  -5  -5   3 56094.6 1527.38   1 
   5  -5  -3 59365.5 1518.50   2 
  -5  -5   3 55577.5 2194.13   2 
   5   5  -3 57097.0 2112.10   2 
   5  -5  -2 335169. 3156.13   2 
  -5  -5   2 330607. 5312.76   2 
  -5  -5   2 338125. 3279.38   1 
   5   5  -2 328978. 3424.76   1 
  -5  -5   1 5156.11 814.436   2 
   5   5  -1 5339.67 426.197   1 
  -5  -5   1 4595.08 348.018   1 
   5  -5  -1 4610.17 351.241   2 
  -5  -5   0 112848. 1527.42   1 
   5  -5   0 117056. 2774.80   1 
  -5  -5   0 118185. 3427.81   2 
  -5  -5  -1 53986.0 2363.47   2 
   5  -5   1 53455.6 1829.36   1 
  -5   5  -1 49219.0 875.960   2 
  -5   5  -1 54756.5 2044.41   1 
  -5  -5  -1 52458.4 1193.59   1 
   5  -5   2 160264. 3107.31   1 
  -5   5  -2 158432. 3489.15   1 
  -5   5  -3 8221.55 840.363   1 
   5  -5   3 7526.68 728.367   1 
  -5   5  -4 35621.0 1685.79   1 
   5  -5   4 38611.8 1630.50   1 
  -5   5  -5 1819.81 448.452   1 
   5  -5   5 1878.32 399.946   1 
  -5  -5  -6 30151.7 1416.54   1 
  -5   5  -6 33519.4 1792.16   1 
  -5  -5  -7 360.236 250.566   1 
  -5   5  -7 716.028 365.990   1 
  -5   5  -8 743.663 353.733   1 
  -5  -5  -8 244.726 299.250   1 
  -5  -5  -9 1932.58 525.214   1 
  -5   5  -9 3057.38 701.007   1 
  -5   5 -10 76721.0 3152.19   1 
  -5  -5 -10 81839.3 3015.57   1 
  -5   5 -11 2951.58 736.310   1 
  -5  -5 -11 2850.34 669.638   1 
  -5   5 -12 4666.57 953.946   1 
  -5  -5 -12 5229.70 988.554   1 
  -5  -5 -13 54.7400 408.795   1 
  -5   5 -13 160.897 456.842   1 
  -5   5 -14 113.857 583.701   1 
  -5  -5 -14 568.630 601.252   1 
  -5   5 -15-321.182 485.908   1 
  -5  -5 -15 43.1629 439.674   1 
   5  -6 -16 17111.0 1987.29   1 
   5   6 -16 17573.3 1948.44   1 
   5  -6 -15 27049.9 2368.15   1 
   5   6 -15 32771.2 2526.48   1 
   5   6 -14 27564.0 2284.96   1 
   5   6 -13 9376.42 1330.20   1 
   5   6 -12 432.515 439.744   1 
   5   6 -11-127.173 388.714   1 
   5   6 -10 114.703 400.181   1 
  -5  -6   9-811.625 675.067   2 
   5   6  -9 320.747 353.870   1 
  -5  -6   8 62311.5 2722.04   2 
   5   6  -8 63330.6 2550.35   1 
  -5  -6   7 26663.1 1737.34   2 
   5   6  -7 25564.3 1541.34   1 
   5  -6  -7 25843.3 1436.11   2 
  -5  -6   6 41383.9 1732.15   1 
   5  -6  -6 41313.4 1680.55   2 
  -5  -6   6 40998.2 2090.51   2 
   5   6  -6 42834.5 1847.91   1 
  -5  -6   5 120254. 2756.32   1 
   5  -6  -5 121140. 2633.45   2 
   5   6  -5 119468. 3208.79   2 
  -5  -6   5 119871. 3495.04   2 
   5   6  -5 118753. 2852.63   1 
   5   6  -4 191969. 3301.17   1 
  -5  -6   4 200069. 3270.23   1 
  -5  -6   4 193325. 4259.85   2 
   5  -6  -4 199546. 3088.12   2 
   5   6  -4 200645. 4078.37   2 
   5   6  -3 10239.9 737.446   1 
  -5  -6   3 8953.37 933.210   2 
  -5  -6   3 9945.61 696.456   1 
   5  -6  -3 10304.2 637.029   2 
   5   6  -3 9766.05 924.594   2 
   5   6  -2 127692. 3232.91   2 
   5  -6  -2 126459. 1839.75   2 
   5   6  -2 121225. 2313.64   1 
  -5  -6   2 128426. 2224.40   1 
  -5  -6   2 128516. 3470.46   2 
  -5  -6   1 30509.3 1005.30   1 
  -5  -6   1 32634.7 1846.87   2 
   5  -6  -1 32291.2 1574.75   1 
   5   6  -1 30690.4 1137.03   1 
   5  -6   0 32300.6 1575.45   1 
  -5  -6   0 31964.1 991.827   1 
  -5  -6   0 30854.7 1831.79   2 
  -5  -6  -1 8198.27 1012.55   2 
  -5  -6  -1 7227.47 526.404   1 
   5  -6   1 7502.86 757.938   1 
  -5   6  -1 8437.32 887.750   1 
   5  -6   2 81349.0 2376.16   1 
  -5  -6  -2 79460.7 1698.84   1 
  -5   6  -2 75388.0 2573.91   1 
  -5   6  -2 73129.5 1088.98   2 
  -5   6  -3 96.2496 299.169   1 
   5  -6   3 207.271 231.730   1 
   5  -6   4 10272.9 894.817   1 
  -5   6  -4 7544.89 845.798   1 
  -5   6  -5 11452.3 1065.05   1 
  -5   6  -6 58519.5 2469.14   1 
  -5  -6  -7 51.1122 244.721   1 
  -5   6  -7-335.645 431.643   1 
  -5  -6  -8 21525.3 1394.34   1 
  -5   6  -8 22626.8 1670.00   1 
  -5   6  -9 19027.4 1627.78   1 
  -5  -6  -9 18082.1 1355.25   1 
  -5   6 -10 25351.6 1898.43   1 
  -5  -6 -10 27489.6 1778.83   1 
  -5   6 -11 17125.0 1667.57   1 
  -5  -6 -11 14804.7 1393.33   1 
  -5   6 -12 109050. 4127.00   1 
  -5  -6 -12 112802. 3895.83   1 
  -5   6 -13 13682.5 1568.15   1 
  -5  -6 -13 14824.8 1488.93   1 
  -5   6 -14 18374.3 1839.93   1 
  -5  -6 -14 20737.1 1826.23   1 
  -5   6 -15 13047.9 1586.80   1 
   5  -7 -16 23328.3 2245.31   1 
   5   7 -16 29593.1 2511.52   1 
   5   7 -15 13538.6 1695.66   1 
   5   7 -14 7544.36 1295.72   1 
   5   7 -13-315.556 474.946   1 
   5   7 -12 4491.91 958.961   1 
   5   7 -11 2800.23 723.038   1 
  -5  -7  10 15216.6 1486.43   2 
   5   7 -10 15064.0 1469.18   1 
  -5  -7   9 7539.67 996.966   2 
   5   7  -9 9134.89 1096.60   1 
  -5  -7   8 15425.5 1429.86   2 
   5   7  -8 16595.7 1356.81   1 
   5   7  -7 195.572 350.804   1 
  -5  -7   7 1408.39 519.362   2 
  -5  -7   6 30438.8 1519.94   1 
   5   7  -6 29367.3 1589.56   1 
  -5  -7   6 31343.9 1896.30   2 
   5   7  -5 18084.3 1155.28   1 
  -5  -7   5 17895.7 1110.82   1 
   5  -7  -5 16198.5 975.117   2 
  -5  -7   5 15365.8 1316.92   2 
   5   7  -4 114718. 2717.85   1 
   5  -7  -4 118863. 2368.09   2 
  -5  -7   4 117806. 2630.53   1 
  -5  -7   4 110260. 3369.06   2 
   5  -7  -3 79729.0 1701.56   2 
  -5  -7   3 79884.9 2035.09   1 
  -5  -7   3 79690.5 2872.91   2 
   5   7  -3 79812.9 2149.31   1 
   5   7  -3 79745.5 2656.85   2 
   5   7  -2 48120.8 2089.88   2 
   5   7  -2 49329.6 1623.15   1 
   5  -7  -2 50898.3 1127.19   2 
   5  -7  -2 49493.6 1984.90   1 
  -5  -7   2 48753.9 1493.84   1 
  -5  -7   2 49524.9 2302.93   2 
   5   7  -1 129777. 2555.86   1 
   5  -7  -1 129379. 3267.78   1 
  -5  -7   1 128689. 3780.68   2 
  -5  -7   1 126462. 2265.11   1 
   5  -7   0 41007.1 1830.17   1 
  -5  -7   0 39487.3 1281.36   1 
  -5  -7   0 39908.3 2111.82   2 
  -5  -7  -1 59793.6 2622.91   2 
  -5   7  -1 63661.2 2456.73   1 
   5  -7   1 60730.1 2218.50   1 
  -5  -7  -1 59846.2 1658.80   1 
   5  -7   2 64968.6 2260.49   1 
  -5   7  -2 63701.0 2498.02   1 
  -5  -7  -2 61204.3 1668.28   1 
  -5   7  -3 1358.86 180.586   2 
   5  -7   3 1995.89 472.060   1 
  -5   7  -3 2045.44 561.683   1 
  -5   7  -4 15893.3 1264.70   1 
  -5   7  -4 17020.2 718.254   2 
  -5   7  -5 429.694 190.503   2 
  -5   7  -5 199.531 317.789   1 
  -5   7  -6 923.538 435.010   1 
  -5   7  -6 458.515 232.880   2 
  -5   7  -7 37786.1 1519.47   2 
  -5   7  -7 38068.9 2146.63   1 
  -5   7  -8 11665.6 907.228   2 
  -5   7  -8 11825.2 1257.56   1 
  -5  -7  -9 25878.0 1641.25   1 
  -5   7  -9 24756.3 1879.06   1 
  -5   7 -10 10376.8 1307.83   1 
  -5  -7 -10 9255.94 1072.49   1 
  -5  -7 -11 10962.3 1191.87   1 
  -5   7 -11 11104.2 1348.48   1 
  -5  -7 -12 212.531 429.698   1 
  -5   7 -12 448.578 519.259   1 
  -5  -7 -13 684.222 580.813   1 
  -5   7 -13-337.607 628.037   1 
  -5  -7 -14 2957.34 794.065   1 
  -5   7 -14 2292.04 769.537   1 
  -5   7 -15 2599.77 810.964   1 
   5   8 -16 1361.09 804.107   1 
   5   8 -15 30932.7 2494.27   1 
   5   8 -14 2642.27 852.793   1 
   5   8 -13 3328.33 867.734   1 
   5   8 -12 1453.13 617.762   1 
   5   8 -11 3118.89 731.351   1 
   5   8 -10 6215.77 989.011   1 
  -5  -8  10 5495.00 911.209   2 
   5   8  -9 21893.2 1660.81   1 
  -5  -8   9 21353.4 1736.61   2 
   5   8  -8 4453.51 779.379   1 
  -5  -8   8 4418.12 804.607   2 
   5   8  -7 126839. 3539.20   1 
  -5  -8   7 132012. 3999.55   2 
  -5  -8   6 12931.7 1284.35   2 
   5   8  -6 16558.2 1209.86   1 
  -5  -8   6 13443.9 1053.68   1 
  -5  -8   5 171718. 3505.77   1 
   5   8  -5 170404. 3671.96   1 
  -5  -8   5 161071. 4273.79   2 
   5  -8  -4 9586.50 685.110   2 
   5   8  -4 11169.8 935.434   1 
  -5  -8   4 10927.9 866.679   1 
  -5  -8   4 10242.3 1125.38   2 
   5  -8  -3 104485. 1948.47   2 
  -5  -8   3 99269.7 2410.68   1 
   5   8  -3 96425.9 2531.42   1 
  -5  -8   3 101945. 3355.90   2 
   5   8  -2 27571.8 1335.24   1 
   5  -8  -2 26140.1 792.847   2 
   5  -8  -2 26412.1 1553.20   1 
  -5  -8   2 24637.8 1694.36   2 
  -5  -8   2 26439.3 1195.56   1 
  -5  -8   1 34817.6 1311.94   1 
   5   8  -1 34368.4 1444.87   1 
   5  -8  -1 36875.3 1841.81   1 
  -5  -8   0 561.339 399.304   2 
   5  -8   0 196.132 292.067   1 
  -5  -8   0 153.986 191.028   1 
  -5  -8  -1 5126.37 859.251   2 
   5  -8   1 5584.33 737.025   1 
  -5  -8  -1 6035.55 589.842   1 
  -5   8  -2 5570.77 832.283   1 
  -5  -8  -2 6570.75 611.005   1 
   5  -8   2 5927.22 743.605   1 
  -5   8  -3 8941.79 1008.64   1 
  -5   8  -4 13694.9 1274.45   1 
  -5   8  -4 12164.8 568.976   2 
  -5   8  -5 2533.19 321.980   2 
  -5   8  -5 2297.77 616.527   1 
  -5   8  -6 6817.90 972.940   1 
  -5   8  -6 6372.85 573.942   2 
  -5   8  -7 16481.9 972.487   2 
  -5   8  -7 16372.0 1524.08   1 
  -5   8  -8 4927.56 849.167   1 
  -5   8  -8 3937.01 544.605   2 
  -5   8  -9 36085.1 2324.48   1 
  -5  -8 -10 10606.2 1143.74   1 
  -5   8 -10 11372.6 1366.77   1 
  -5   8 -11 59121.8 3106.63   1 
  -5  -8 -11 58337.3 2720.24   1 
  -5   8 -12 5532.78 1089.02   1 
  -5  -8 -12 5652.78 929.754   1 
  -5  -8 -13 47643.1 2623.54   1 
  -5   8 -13 44238.3 2904.22   1 
  -5  -8 -14 1852.11 665.292   1 
  -5   8 -14 1840.56 669.522   1 
   5   9 -16 973.462 711.970   1 
   5   9 -15 10310.5 1467.22   1 
   5   9 -14 10151.3 1444.76   1 
   5   9 -13-116.432 454.381   1 
   5   9 -12-306.775 590.493   1 
   5   9 -11 5636.88 974.974   1 
  -5  -9  10 36195.6 2335.42   2 
   5   9 -10 36250.7 2257.74   1 
   5   9  -9 4746.77 846.298   1 
  -5  -9   9 4989.17 880.193   2 
   5   9  -8 9925.18 1096.74   1 
  -5  -9   8 11852.3 1329.43   2 
   5   9  -7 45891.6 2187.07   1 
  -5  -9   7 45520.5 2425.67   2 
   5   9  -6 6978.75 870.686   1 
  -5  -9   6 5641.33 928.618   2 
   5   9  -5 80658.6 2715.46   1 
  -5  -9   5 79586.2 2474.97   1 
  -5  -9   5 73215.6 2958.22   2 
  -5  -9   4 18054.4 1137.17   1 
   5   9  -4 18092.5 1217.10   1 
  -5  -9   4 18736.5 1504.08   2 
   5   9  -3 128249. 3104.11   1 
   5  -9  -3 125304. 2137.28   2 
  -5  -9   3 124472. 3840.66   2 
  -5  -9   3 128589. 2889.25   1 
   5  -9  -2 17849.8 670.634   2 
   5   9  -2 18727.1 1203.78   1 
  -5  -9   2 17744.6 1510.12   2 
  -5  -9   2 16537.6 1009.67   1 
  -5  -9   1 256779. 3856.39   1 
  -5  -9   1 248847. 5484.46   2 
  -5  -9   0 24176.3 1222.39   1 
  -5  -9   0 27333.6 1842.39   2 
  -5  -9  -1 67157.8 2886.70   2 
  -5  -9  -1 70705.6 2081.44   1 
  -5   9  -2-386.475 481.799   1 
  -5  -9  -2 212.794 193.739   1 
  -5   9  -3 35741.9 2075.84   1 
  -5  -9  -3 35637.2 1501.00   1 
  -5   9  -4-234.901 361.589   1 
  -5   9  -4 105.217 100.479   2 
  -5   9  -5 2501.00 661.905   1 
  -5   9  -5 2588.93 324.944   2 
  -5   9  -6 10124.1 678.464   2 
  -5   9  -6 10647.0 1264.80   1 
  -5   9  -7 31027.0 1295.64   2 
  -5   9  -7 29567.6 2071.65   1 
  -5   9  -8 618.415 526.395   1 
  -5   9  -9 10427.3 1294.59   1 
  -5  -9 -10 11113.1 1185.03   1 
  -5   9 -10 11680.9 1426.86   1 
  -5  -9 -11 18418.8 1631.37   1 
  -5   9 -11 20411.3 1949.79   1 
  -5  -9 -12 397.308 408.184   1 
  -5   9 -12 165.228 486.083   1 
  -5  -9 -13 307.871 546.568   1 
  -5   9 -13 531.297 515.366   1 
  -5   9 -14 2294.36 715.818   1 
   5  10 -15 25781.4 2325.45   1 
   5  10 -14 2309.68 774.666   1 
   5  10 -13 223.978 471.514   1 
   5  10 -12-206.248 536.372   1 
  -5 -10  11 503.816 518.080   2 
   5  10 -11 1803.53 636.648   1 
   5  10 -10 1607.33 516.223   1 
  -5 -10  10 276.444 552.281   2 
   5  10  -9 21559.2 1675.60   1 
  -5 -10   9 22549.7 1837.99   2 
   5  10  -8 29099.8 1902.39   1 
  -5 -10   8 30669.1 2112.38   2 
   5  10  -7 95246.9 3266.08   1 
  -5 -10   7 100114. 3680.67   2 
   5  10  -6 24459.1 1644.43   1 
  -5 -10   6 23966.5 1844.48   2 
  -5 -10   5 58196.6 2723.03   2 
   5  10  -5 61228.5 2443.87   1 
  -5 -10   4 32140.7 2047.62   2 
  -5 -10   4 34603.8 1644.61   1 
   5  10  -4 31430.2 1699.50   1 
   5  10  -3 137672. 3443.46   1 
  -5 -10   3 134169. 4133.85   2 
  -5 -10   3 140368. 3173.79   1 
  -5 -10   2 1378.67 385.080   1 
   5 -10  -2 1380.26 226.991   2 
   5  10  -2 1553.30 438.932   1 
  -5 -10   2 1576.71 650.282   2 
  -5 -10   1 870.605 612.675   2 
  -5 -10   1 1071.48 403.074   1 
  -5 -10   0 10982.9 909.323   1 
  -5 -10   0 10420.0 1201.08   2 
  -5 -10  -1 7726.14 1069.59   2 
  -5 -10  -1 8553.52 775.133   1 
  -5  10  -2 6557.68 948.476   1 
  -5 -10  -2 7342.03 1073.58   2 
  -5 -10  -2 7246.68 721.490   1 
  -5  10  -3 859.099 490.112   1 
  -5 -10  -3 1144.71 354.698   1 
  -5  10  -4 41471.4 2366.52   1 
  -5  10  -4 32649.3 720.934   2 
  -5  10  -5 8424.75 1079.95   1 
  -5  10  -5 6840.28 459.320   2 
  -5  10  -6 6494.26 1031.62   1 
  -5  10  -6 7629.63 565.139   2 
  -5  10  -7 75975.8 3357.81   1 
  -5  10  -8-40.1386 529.643   1 
  -5  10  -9 11665.6 1425.24   1 
  -5  10 -10-293.515 451.487   1 
  -5 -10 -11 71798.1 3100.94   1 
  -5  10 -11 73914.5 3609.23   1 
  -5  10 -12 11247.0 1497.95   1 
  -5 -10 -12 10692.2 1269.29   1 
  -5  10 -13 27783.9 2390.95   1 
  -5  10 -14-357.617 839.201   1 
   5  11 -15 8079.47 1376.79   1 
   5  11 -14-259.763 541.541   1 
   5  11 -13 418.111 423.101   1 
   5  11 -12 2273.30 748.662   1 
   5  11 -11 18322.2 1733.30   1 
  -5 -11  11 16809.4 1717.03   2 
  -5 -11  10 2283.71 687.947   2 
   5  11 -10 1836.15 621.531   1 
  -5 -11   9 601.908 505.610   2 
   5  11  -9 706.642 484.854   1 
  -5 -11   8 2521.28 829.206   2 
   5  11  -8 1198.55 554.888   1 
  -5 -11   7 68251.4 3121.16   2 
   5  11  -7 65972.3 2881.48   1 
  -5 -11   6 13167.8 1422.21   2 
   5  11  -6 12129.7 1195.91   1 
  -5 -11   5 24831.1 1862.94   2 
   5  11  -5 23900.2 1596.97   1 
   5  11  -4 51311.4 2263.79   1 
  -5 -11   4 47966.3 2539.68   2 
   5  11  -3 72336.2 2658.66   1 
  -5 -11   3 70336.1 3108.73   2 
  -5 -11   3 72975.3 2427.29   1 
  -5 -11   2 124455. 3085.46   1 
   5  11  -2 129589. 3485.59   1 
  -5 -11   2 128559. 4152.73   2 
  -5 -11   1 171297. 3661.78   1 
  -5 -11   1 169228. 4729.93   2 
  -5 -11   0 80476.5 2553.49   1 
  -5 -11   0 78217.7 3233.03   2 
  -5 -11  -1 54726.7 2027.92   1 
  -5 -11  -1 51437.4 2661.07   2 
  -5 -11  -2 25256.0 1913.30   2 
  -5 -11  -2 23372.3 1325.67   1 
  -5  11  -2 25033.5 1853.59   1 
  -5  11  -3 35027.2 2286.71   1 
  -5 -11  -3 34212.6 1639.21   1 
  -5  11  -4 252.993 421.146   1 
  -5 -11  -4 301.477 236.501   1 
  -5  11  -5 10684.3 1338.40   1 
  -5  11  -5 9076.86 482.175   2 
  -5  11  -6 7795.88 1148.11   1 
  -5  11  -7-36.2301 537.367   1 
  -5  11  -8 20405.7 1839.91   1 
  -5  11  -9 577.231 527.760   1 
  -5  11 -10 38476.1 2635.01   1 
  -5  11 -11 3260.02 892.291   1 
  -5  11 -12 293.798 633.635   1 
  -5 -11 -12-325.513 561.081   1 
  -5  11 -13 1749.89 721.266   1 
   5  12 -14 11156.2 1506.32   1 
   5  12 -13 900.279 468.222   1 
   5  12 -12 894.084 483.741   1 
  -5 -12  11-1828.13 701.904   2 
   5  12 -11 304.225 510.778   1 
  -5 -12  10 3470.94 796.512   2 
   5  12 -10 5708.09 997.998   1 
  -5 -12   9-339.113 560.477   2 
   5  12  -9 475.943 497.685   1 
  -5 -12   8 54533.0 2918.37   2 
   5  12  -8 53761.4 2772.66   1 
   5  12  -7 4369.06 842.514   1 
  -5 -12   7 5267.34 1009.07   2 
  -5 -12   6 101958. 3937.76   2 
   5  12  -6 97403.1 3458.91   1 
  -5 -12   5 11115.9 1277.04   2 
   5  12  -5 12161.2 1222.41   1 
   5  12  -4 80245.3 2979.89   1 
  -5 -12   4 76501.9 3294.05   2 
  -5 -12   3 14127.1 1473.80   2 
   5  12  -3 16584.5 1377.03   1 
   5  12  -2 35452.9 1928.58   1 
  -5 -12   2 36105.8 2267.76   2 
  -5 -12   1 18850.1 1325.12   1 
  -5 -12   1 21546.0 1773.43   2 
  -5 -12   0 134.574 399.415   2 
  -5 -12   0 401.941 369.554   1 
  -5 -12  -1 3739.87 777.377   2 
  -5 -12  -1 4309.68 618.858   1 
  -5 -12  -2 1803.96 699.095   2 
  -5 -12  -2 1889.96 467.100   1 
  -5 -12  -3 6901.41 800.685   1 
  -5  12  -3 8129.83 1123.09   1 
  -5  12  -4 12451.7 1437.81   1 
  -5  12  -5 10287.5 1334.47   1 
  -5  12  -6 868.757 601.103   1 
  -5  12  -7 23974.5 2019.86   1 
  -5  12  -8 23352.4 2070.50   1 
  -5  12  -9 21193.9 1987.19   1 
  -5  12 -10 27631.8 2324.07   1 
  -5  12 -11 25270.8 2256.72   1 
  -5  12 -12 38403.3 2793.78   1 
   5  13 -14 1579.91 800.213   1 
   5  13 -13 11544.9 1561.89   1 
   5  13 -12-105.234 441.326   1 
  -5 -13  11 2467.01 751.184   2 
   5  13 -11 3885.44 893.749   1 
  -5 -13  10 287.275 550.693   2 
   5  13 -10 610.195 459.118   1 
   5  13  -9 6021.26 1046.73   1 
  -5 -13   9 5915.25 1077.36   2 
  -5 -13   8 12082.6 1446.84   2 
   5  13  -8 12422.0 1367.17   1 
   5  13  -7 133.666 394.336   1 
  -5 -13   7 1727.07 669.603   2 
  -5 -13   6 37608.2 2460.48   2 
   5  13  -6 35656.5 2166.53   1 
   5  13  -5 2187.01 583.835   1 
  -5 -13   5 987.251 546.123   2 
   5  13  -4 20833.7 1611.78   1 
  -5 -13   4 25675.6 1971.03   2 
  -5 -13   3 1439.62 613.125   2 
   5  13  -3 1459.74 569.162   1 
  -5 -13   2 130334. 4333.24   2 
   5 -13  -2 134021. 2116.00   2 
   5 -13  -1 1826.66 177.230   2 
   5 -13  -1 1970.11 197.842   2 
  -5 -13   0 101991. 3887.45   2 
  -5 -13  -1 2045.82 589.590   2 
  -5 -13  -2 36835.1 2395.39   2 
  -5 -13  -3-176.366 491.319   2 
  -5  13  -3 211.415 511.643   1 
  -5  13  -4 484.084 472.502   1 
  -5  13  -5-370.296 588.215   1 
  -5  13  -6 19823.1 1924.22   1 
  -5  13  -7 3556.87 886.266   1 
  -5  13  -8 9711.42 1432.71   1 
  -5  13  -9 98.8285 516.842   1 
  -5  13 -10 21863.6 2124.12   1 
  -5  13 -11 41.8194 536.913   1 
  -5  13 -12 3180.83 1006.76   1 
   5  14 -13 344.541 635.303   1 
   5  14 -12 515.014 656.355   1 
   5  14 -11 1430.07 659.064   1 
  -5 -14  11 710.956 524.885   2 
  -5 -14  10 726.871 530.954   2 
   5  14 -10 1022.16 585.617   1 
   5  14  -9 1565.25 741.362   1 
  -5 -14   9 908.327 567.241   2 
  -5 -14   8 28161.8 2225.87   2 
   5  14  -8 27879.9 2109.41   1 
  -5 -14   7 14803.1 1606.27   2 
   5  14  -7 15601.2 1580.40   1 
   5  14  -6 56603.4 2825.86   1 
  -5 -14   6 56759.7 3047.14   2 
   5  14  -5 249.581 440.676   1 
  -5 -14   5-699.932 683.485   2 
  -5 -14   4 52911.3 2855.84   2 
   5  14  -4 54766.6 2717.40   1 
   5  14  -3 20717.5 1680.28   1 
  -5 -14   3 16807.8 1658.58   2 
  -5 -14   2 50662.2 2758.58   2 
   5 -14  -2 46258.9 1293.66   2 
   5 -14  -1 6652.91 372.967   2 
  -5 -14   1 11702.0 1369.50   2 
  -5 -14   0 13744.9 1496.73   2 
  -5 -14  -1-453.666 659.035   2 
  -5 -14  -2 43756.5 2663.44   2 
  -5 -14  -3 8342.95 1258.34   2 
  -5  14  -3 10571.8 1381.64   1 
  -5  14  -4 814.919 553.047   1 
  -5  14  -5 17237.1 1854.37   1 
  -5  14  -6 13997.7 1669.01   1 
  -5  14  -7 1666.63 709.492   1 
  -5  14  -8 37238.3 2723.21   1 
  -5  14  -9 1788.92 894.842   1 
  -5  14 -10 34366.8 2688.54   1 
  -5  14 -11 2792.49 832.074   1 
   5  15 -13 8388.86 1355.86   1 
   5  15 -12 15323.5 1770.26   1 
   5  15 -11 5327.38 1041.30   1 
  -5 -15  11 4406.59 1016.56   2 
   5  15 -10 408.267 474.737   1 
  -5 -15  10 181.127 537.442   2 
  -5 -15   9 20262.1 1907.69   2 
   5  15  -9 18946.8 1842.29   1 
  -5 -15   8 10915.7 1443.02   2 
   5  15  -8 8912.02 1268.34   1 
   5  15  -7 1082.93 592.819   1 
  -5 -15   7 984.180 584.837   2 
   5  15  -6 35942.9 2365.41   1 
  -5 -15   6 37942.6 2546.95   2 
   5  15  -5-596.902 582.588   1 
  -5 -15   5-718.333 694.476   2 
   5  15  -4 5656.43 964.220   1 
  -5 -15   4 4554.15 943.006   2 
   5  15  -3-114.437 430.124   1 
  -5 -15   3-186.032 599.827   2 
  -5 -15   2 97864.4 3863.94   2 
   5 -15  -2 89072.4 1854.74   2 
   5 -15  -1 34636.5 862.993   2 
  -5 -15   1 48653.9 2757.13   2 
  -5 -15   0 12056.1 1421.99   2 
  -5 -15  -1 4636.18 931.064   2 
  -5 -15  -2 23452.5 1985.91   2 
  -5 -15  -3 1509.83 646.955   2 
  -5 -15  -4 10597.1 1475.88   2 
  -5  15  -4 11008.9 1480.17   1 
  -5  15  -5 13235.2 1670.72   1 
  -5  15  -6 2384.45 798.967   1 
  -5  15  -7 3370.04 971.963   1 
  -5  15  -8-23.2370 564.655   1 
  -5  15  -9 9267.35 1413.21   1 
  -5  15 -10 16609.6 1950.67   1 
   5  16 -12 2783.72 936.926   1 
  -5 -16  12 2222.19 827.289   2 
   5  16 -11-505.495 700.242   1 
  -5 -16  11 611.626 571.246   2 
   5  16 -10 143.488 458.596   1 
  -5 -16  10 421.130 548.411   2 
   5  16  -9 6947.31 1177.28   1 
  -5 -16   9 5587.40 1072.12   2 
   5  16  -8 22866.6 2049.54   1 
  -5 -16   8 24324.4 2120.93   2 
   5  16  -7 39152.9 2592.37   1 
  -5 -16   7 36210.7 2558.93   2 
  -5 -16   6 3533.32 903.320   2 
   5  16  -6 3243.82 764.196   1 
  -5 -16   5 23474.5 2005.78   2 
   5  16  -5 22828.8 1978.93   1 
   5  16  -4 6317.49 1045.37   1 
  -5 -16   4 5895.27 1107.92   2 
  -5 -16   3 21702.5 1894.13   2 
   5 -16  -3 23467.4 1144.92   2 
  -5 -16   2 34084.5 2362.70   2 
  -5 -16   1 3089.99 902.195   2 
  -5 -16   0 4735.45 998.141   2 
  -5 -16  -1 1150.60 624.457   2 
  -5 -16  -2 56749.2 3108.92   2 
  -5 -16  -3 13354.1 1664.94   2 
  -5 -16  -4 3899.62 943.830   2 
  -5  16  -4 3273.24 946.513   1 
  -5  16  -5 7194.68 1369.61   1 
  -5  16  -6 25655.0 2389.07   1 
  -5  16  -7-126.254 573.360   1 
  -5  16  -8 7297.69 1342.64   1 
  -5  16  -9 6907.64 1286.05   1 
  -5  16 -10 11053.5 1681.11   1 
  -5 -17  12 13552.0 1768.97   2 
  -5 -17  11 157.085 757.395   2 
   5  17 -11 385.782 677.156   1 
  -5 -17  10 14626.7 1725.63   2 
   5  17 -10 14491.3 1690.22   1 
   5  17  -9 1121.62 680.350   1 
  -5 -17   9 1139.51 646.445   2 
  -5 -17   8 13787.8 1652.36   2 
   5  17  -8 12929.9 1601.51   1 
  -5 -17   7 197.977 527.248   2 
   5  17  -7 612.449 523.063   1 
  -5 -17   6 27077.9 2291.97   2 
   5  17  -6 31770.2 2401.67   1 
  -5 -17   5 27111.8 2205.87   2 
   5  17  -5 24291.6 2068.03   1 
   5  17  -4 5356.32 970.451   1 
  -5 -17   4 3479.77 764.456   2 
  -5 -17   3 31223.5 2332.72   2 
  -5 -17   2 15545.2 1667.63   2 
  -5 -17   1 109370. 4208.50   2 
  -5 -17   0 4623.45 963.289   2 
  -5 -17  -1 17665.8 1764.74   2 
  -5 -17  -2 2565.18 833.021   2 
  -5 -17  -3 8256.88 1341.66   2 
  -5 -17  -4 3158.69 889.113   2 
  -5 -17  -5 1233.70 656.596   2 
  -5  17  -5 2491.23 918.856   1 
  -5  17  -6 9024.83 1472.01   1 
  -5  17  -7 18571.6 2098.99   1 
  -5  17  -8 4210.44 1058.55   1 
  -5  17  -9 13336.1 1835.72   1 
  -5 -18  12-830.691 665.075   2 
  -5 -18  11-180.262 575.694   2 
   5  18 -11-639.468 776.561   1 
   5  18 -10 170.103 479.566   1 
  -5 -18  10-841.488 711.333   2 
   5  18  -9 4764.00 1038.49   1 
  -5 -18   9 4525.47 1009.54   2 
  -5 -18   8 600.011 635.747   2 
   5  18  -8 791.304 575.801   1 
  -5 -18   7 24610.2 2152.63   2 
   5  18  -7 21259.1 2086.07   1 
  -5 -18   6 317.325 643.974   2 
   5  18  -6-650.549 718.323   1 
  -5 -18   5 34425.6 2447.39   2 
   5  18  -5 37761.2 2623.19   1 
  -5 -18   4 619.890 512.455   2 
  -5 -18   3 17878.6 1808.61   2 
  -5 -18   2 105.834 671.507   2 
  -5 -18   1 2702.62 819.520   2 
  -5 -18   0 9277.37 1357.97   2 
  -5 -18  -1 2356.58 795.210   2 
  -5 -18  -2 20161.0 1917.89   2 
  -5 -18  -3 3336.15 924.662   2 
  -5 -18  -4 31856.4 2532.17   2 
  -5 -18  -5 3613.09 950.910   2 
  -5  18  -5 5957.31 1287.49   1 
  -5  18  -6 11060.7 1611.47   1 
  -5 -18  -6 6878.79 1320.60   2 
  -5  18  -7 1326.88 586.898   1 
  -5 -19  12-1066.81 707.600   2 
  -5 -19  11 3171.98 936.680   2 
   5  19 -10 19924.9 2134.96   1 
  -5 -19  10 16521.6 1832.17   2 
  -5 -19   9 3760.54 913.536   2 
   5  19  -9 2333.93 696.573   1 
   5  19  -8 6131.67 1200.55   1 
  -5 -19   8 5815.87 1054.18   2 
   5  19  -7 5628.91 1140.41   1 
  -5 -19   7 6543.01 1131.27   2 
   5  19  -6-2277.99 821.381   1 
  -5 -19   6-255.808 685.330   2 
   5  19  -5 30269.7 2399.38   1 
  -5 -19   5 29172.0 2297.02   2 
  -5 -19   4-359.509 584.164   2 
  -5 -19   3 37241.5 2540.01   2 
  -5 -19   2 18698.4 1858.51   2 
  -5 -19   1 69588.7 3442.35   2 
  -5 -19   0 4492.83 987.467   2 
  -5 -19  -1 21209.3 2002.95   2 
  -5 -19  -2 4824.44 1047.88   2 
  -5 -19  -3 9685.20 1417.57   2 
  -5 -19  -4 813.406 682.240   2 
  -5 -19  -5-1599.88 759.106   2 
  -5 -19  -6 9450.74 1487.25   2 
  -5  19  -6 9532.72 1501.06   1 
  -5 -19  -7 479.683 655.816   2 
  -5 -20  11 387.655 610.902   2 
  -5 -20  10-144.671 562.929   2 
   5  20  -9 435.786 633.583   1 
  -5 -20   9-477.742 745.799   2 
  -5 -20   8 19337.2 1929.25   2 
   5  20  -8 16790.9 1931.28   1 
  -5 -20   7 5912.16 1087.78   2 
   5  20  -7 7427.80 1367.44   1 
  -5 -20   6 6039.02 1183.42   2 
   5  20  -6 6273.73 1202.72   1 
  -5 -20   5 3178.61 803.163   2 
  -5 -20   4 17275.6 1777.53   2 
  -5 -20   3 17369.7 1816.89   2 
  -5 -20   2 10628.1 1473.93   2 
  -5 -20   1-20.5138 570.821   2 
  -5 -20   0 3404.97 894.434   2 
  -5 -20  -1 10868.9 1492.74   2 
  -5 -20  -2 1974.34 754.354   2 
  -5 -20  -3 4141.16 1039.37   2 
  -5 -20  -4 19077.7 1997.01   2 
  -5 -20  -5 3644.58 964.074   2 
  -5 -20  -6 772.388 582.101   2 
  -5 -21   9 3063.54 860.755   2 
  -5 -21   8 649.441 634.825   2 
  -5 -21   7 12797.0 1574.44   2 
   5  21  -7 11011.5 1629.50   1 
  -5 -21   6 3772.01 984.983   2 
   5  21  -6 2302.23 760.180   1 
  -5 -21   5 1785.59 714.475   2 
  -5 -21   4 11079.6 1511.05   2 
  -5 -21   3 3108.17 904.327   2 
  -5 -21   2 33463.8 2460.98   2 
  -5 -21   1 8609.66 1282.99   2 
  -5 -21   0 27193.6 2271.05   2 
  -5 -21  -1 2224.93 798.670   2 
  -5 -21  -2 8593.69 1362.46   2 
  -5 -21  -3 1226.08 725.701   2 
  -5 -21  -4 1690.08 711.221   2 
  -5 -22   7-348.563 473.595   2 
  -5 -22   6 26166.4 2242.59   2 
  -5 -22   5-3370.28 899.500   2 
  -5 -22   4 17435.2 1814.84   2 
  -5 -22   3-365.903 642.295   2 
  -5 -22   2 7660.71 1262.04   2 
  -5 -22   1-586.826 632.916   2 
  -5 -22   0 965.482 741.163   2 
  -5 -22  -1 8813.63 1289.28   2 
  -5 -22  -2 184.416 565.655   2 
  -5 -22  -3 6221.18 1305.60   2 
  -5 -23   5-1820.91 726.702   2 
  -5 -23   4 16083.2 1727.99   2 
  -5 -23   3-238.433 519.182   2 
  -5 -23   2 13236.5 1623.36   2 
  -5 -23   1 2692.34 797.323   2 
  -5 -23   0 10683.0 1495.86   2 
  -5 -23  -1 8.05047 645.314   2 
  -5 -24   2 5245.27 1060.24   2 
  -5 -24   1 2430.19 808.287   2 
   6   0 -17 400.976 579.963   1 
   6   0 -16 8669.22 1373.45   1 
   6   0 -15 306.811 511.568   1 
   6   0 -14-405.138 565.737   1 
   6   0 -13 261.249 502.883   1 
   6   0 -12 5891.23 1009.88   1 
   6   0 -11 15.5596 350.377   1 
   6   0 -10 388.544 416.729   1 
   6   0  -9 80.0327 320.158   1 
   6   0  -8-121.348 393.552   1 
  -6   0   7 322.617 472.313   2 
  -6   0   6 184665. 3990.12   2 
   6   0  -6 192772. 3866.57   2 
  -6   0   5-89.3745 307.064   2 
   6   0  -5 51.7383 254.673   2 
  -6   0   4 161390. 3330.70   2 
   6   0  -4 175888. 3414.03   2 
  -6   0   3 192.144 291.598   2 
   6   0  -3-17.0743 274.345   2 
  -6   0   2 266011. 3999.21   2 
   6   0  -2 267819. 4064.74   2 
   6   0  -1-38.9496 345.288   2 
  -6   0   1 159.982 261.139   2 
   6   0  -1 218.075 151.760   1 
  -6   0   0 1141.54 377.101   2 
   6   0   0 659.760 127.977   1 
  -6   0  -1 35.2446 326.751   2 
   6   0   1 43.5707 95.0892   1 
  -6   0  -2 24862.5 879.468   1 
   6   0   2 25098.6 785.605   1 
   6   0   3 219.118 161.404   1 
  -6   0  -3-14.1852 140.040   1 
  -6   0  -4 34300.6 1225.72   1 
  -6   0  -5 129.001 172.692   1 
  -6   0  -6 67085.1 2118.20   1 
  -6   0  -7-28.9000 292.751   1 
  -6   0  -8 69182.6 2500.94   1 
  -6   0  -9-522.794 388.113   1 
  -6   0 -10 32019.5 1899.94   1 
  -6   0 -11-184.825 528.276   1 
  -6   0 -12 1685.78 652.628   1 
  -6   0 -13-1413.63 583.196   1 
  -6   0 -14-57.0499 580.138   1 
  -6   0 -15-2360.68 731.771   1 
   6   1 -17 216.343 542.068   1 
   6  -1 -17 879.551 626.967   1 
   6  -1 -16 745.285 475.962   1 
   6   1 -16 1584.75 625.524   1 
   6  -1 -15 1446.21 700.366   1 
   6   1 -15 1508.88 631.421   1 
   6  -1 -14 3410.30 914.007   1 
   6   1 -14 4218.66 964.770   1 
   6   1 -13 8408.40 1207.86   1 
   6  -1 -13 7774.38 1231.92   1 
   6  -1 -12 61878.7 3073.66   1 
   6   1 -12 56587.0 2934.24   1 
   6  -1 -11 527.646 438.968   1 
   6   1 -11 1061.11 538.254   1 
   6  -1 -10 34623.8 2059.87   1 
   6   1 -10 35454.9 2091.29   1 
   6   1  -9 356.005 369.697   1 
   6   1  -8 247118. 4850.39   1 
  -6  -1   8 236270. 5020.13   2 
   6   1  -7 88585.7 2687.99   1 
  -6  -1   7 83937.8 2863.20   2 
   6  -1  -7 92255.0 2791.90   2 
   6   1  -6 111450. 2796.46   1 
  -6  -1   6 111739. 3166.55   2 
   6  -1  -6 117915. 3034.13   2 
   6   1  -6 113655. 3007.86   2 
  -6   1   6 111020. 2998.74   2 
   6   1  -5 5529.20 588.725   1 
  -6  -1   5 5884.57 756.920   2 
   6  -1  -5 6337.88 676.028   2 
  -6   1   5 5136.84 671.474   2 
   6   1  -5 5420.91 655.618   2 
   6   1  -4 306545. 3789.46   1 
   6  -1  -4 320987. 4469.26   2 
   6   1  -4 321253. 4724.75   2 
  -6  -1   4 318876. 4875.79   2 
  -6   1   4 316266. 4526.33   2 
  -6   1   3 40643.0 1551.14   2 
  -6  -1   3 39389.6 1661.95   2 
   6  -1  -3 41709.4 1573.22   2 
   6   1  -3 42657.7 1683.29   2 
   6  -1  -2 709.283 325.842   2 
   6   1  -2 524.937 373.708   2 
  -6   1   2 776.786 343.461   2 
  -6  -1   2 788.892 394.471   2 
   6  -1  -1 4777.93 555.492   2 
   6   1  -1 4202.96 555.960   2 
   6  -1  -1 4111.78 383.557   1 
  -6   1   1 4597.66 521.730   2 
  -6  -1   1 4280.20 576.694   2 
   6  -1   0 22654.7 783.237   1 
  -6   1   0 23759.2 1141.01   2 
  -6  -1   0 23931.8 1340.53   2 
  -6   1  -1 569.830 296.167   2 
  -6  -1  -1 427.228 307.086   2 
   6  -1   1 897.864 182.670   1 
   6  -1   2 3598.03 354.450   1 
  -6   1  -2 3837.41 413.469   1 
  -6  -1  -2 3372.91 276.671   1 
  -6   1  -3 83.1845 164.826   1 
  -6  -1  -3 82.6613 124.961   1 
   6  -1   3 168.221 162.950   1 
   6  -1   4 13866.7 807.836   1 
  -6   1  -4 14543.7 880.200   1 
  -6  -1  -4 15147.1 790.688   1 
  -6  -1  -5 571.217 232.967   1 
   6  -1   5 17.7942 177.749   1 
  -6   1  -5 306.106 187.273   1 
  -6  -1  -6 33067.1 1474.77   1 
  -6   1  -6 36910.7 1620.60   1 
  -6  -1  -7 21185.7 1261.86   1 
  -6   1  -7 19592.9 1286.38   1 
  -6  -1  -8 103691. 2997.75   1 
  -6   1  -8 101280. 3056.03   1 
  -6   1  -9 128.125 376.127   1 
  -6  -1  -9-149.388 332.749   1 
  -6  -1 -10 73965.2 2835.63   1 
  -6   1 -10 73217.8 2889.66   1 
  -6  -1 -11 12374.5 1271.82   1 
  -6   1 -11 13548.8 1340.74   1 
  -6  -1 -12 81185.4 3295.87   1 
  -6   1 -12 82867.8 3375.50   1 
  -6  -1 -13 9307.41 1175.99   1 
  -6   1 -13 8087.01 1228.67   1 
  -6  -1 -14 4293.56 842.841   1 
  -6   1 -14 4892.37 929.435   1 
  -6   1 -15-717.535 521.777   1 
   6   2 -17 1010.34 708.736   1 
   6  -2 -17 649.979 686.556   1 
   6  -2 -16 8280.36 1354.59   1 
   6   2 -16 6025.51 1165.07   1 
   6  -2 -15 3362.15 1013.11   1 
   6   2 -15 2280.27 808.270   1 
   6  -2 -14-681.980 530.522   1 
   6   2 -14 589.076 489.156   1 
   6  -2 -13 1559.49 607.161   1 
   6   2 -13 952.196 548.170   1 
   6  -2 -12 529.223 502.340   1 
   6   2 -12-179.255 478.988   1 
   6   2 -11 1850.77 643.340   1 
   6   2 -10 4025.52 740.733   1 
   6   2  -9 18528.5 1420.38   1 
  -6  -2   8 3471.72 760.973   2 
   6   2  -8 3166.82 613.689   1 
   6   2  -7 50438.3 2045.06   1 
  -6  -2   7 49733.1 2250.04   2 
   6  -2  -7 50405.1 2062.08   2 
   6   2  -6 127832. 2965.18   1 
  -6  -2   6 129025. 3446.75   2 
   6   2  -6 135111. 3339.73   2 
   6  -2  -6 130054. 3087.28   2 
   6   2  -5 94347.0 2319.56   1 
  -6   2   5 92737.3 2559.19   2 
  -6  -2   5 93284.9 2813.76   2 
   6  -2  -5 97626.5 2550.98   2 
   6   2  -5 93979.8 2726.91   2 
   6   2  -4 28013.7 1149.67   1 
  -6  -2   4 30344.7 1590.75   2 
   6  -2  -4 30581.3 1348.36   2 
   6   2  -4 31652.1 1537.48   2 
  -6   2   4 29205.6 1345.67   2 
   6   2  -3 45487.1 1239.56   1 
  -6  -2   3 44557.2 1861.11   2 
   6  -2  -3 46841.9 1601.33   2 
   6   2  -3 44909.0 1805.13   2 
  -6   2   3 44720.2 1555.76   2 
   6   2  -2 240429. 2259.17   1 
  -6   2   2 245853. 3461.72   2 
  -6  -2   2 247562. 4271.11   2 
   6  -2  -2 250779. 3572.69   2 
   6   2  -2 254614. 4291.43   2 
   6  -2  -1 18312.2 984.637   2 
   6  -2  -1 19097.5 924.128   1 
   6   2  -1 17344.6 1159.17   2 
  -6   2   1 17233.6 897.870   2 
  -6  -2   1 18061.6 1192.98   2 
  -6  -2   0 4308.47 650.255   2 
  -6   2   0 3301.95 429.650   2 
   6  -2   0 3548.15 394.179   1 
  -6   2  -1 1752.88 377.694   2 
  -6  -2  -1 2059.03 536.618   2 
   6  -2   1 1529.68 267.638   1 
  -6  -2  -2 2208.52 187.275   1 
   6  -2   2 2637.16 343.252   1 
  -6   2  -2 3128.55 426.649   1 
  -6  -2  -3 65.3762 110.096   1 
  -6   2  -3 105.394 246.385   1 
   6  -2   3 487.050 184.338   1 
   6  -2   4 38080.6 1395.22   1 
  -6   2  -4 35514.4 1462.57   1 
  -6  -2  -4 37431.7 1192.63   1 
  -6   2  -5 27166.2 1361.11   1 
   6  -2   5 27174.1 1274.41   1 
  -6  -2  -5 26352.0 1161.67   1 
  -6   2  -6 136780. 3194.68   1 
   6  -2   6 146281. 3124.15   1 
  -6  -2  -6 139659. 2940.11   1 
  -6   2  -7 38857.9 1830.66   1 
   6  -2   7 37513.6 1699.51   1 
  -6  -2  -7 38641.2 1692.92   1 
  -6   2  -8 6083.27 846.275   1 
  -6  -2  -8 5837.53 746.149   1 
  -6  -2  -9 11301.8 1059.38   1 
  -6   2  -9 10350.1 1075.57   1 
  -6  -2 -10 22726.0 1617.76   1 
  -6   2 -10 20514.8 1622.92   1 
  -6  -2 -11 45435.3 2361.41   1 
  -6   2 -11 46048.1 2449.83   1 
  -6   2 -12 6106.92 985.356   1 
  -6  -2 -12 3183.08 756.897   1 
  -6   2 -13 528.768 517.877   1 
  -6  -2 -13 1072.96 556.639   1 
  -6  -2 -14-57.7951 455.108   1 
  -6   2 -14-212.849 446.641   1 
  -6   2 -15-451.357 550.993   1 
   6  -3 -17 77.2570 512.915   1 
   6   3 -17 182.390 531.528   1 
   6  -3 -16 33.1120 516.519   1 
   6   3 -16-838.908 728.435   1 
   6  -3 -15 2607.00 726.822   1 
   6   3 -15 1353.24 521.416   1 
   6  -3 -14 5285.40 1081.12   1 
   6   3 -14 9115.29 1322.96   1 
   6  -3 -13 25422.1 2082.63   1 
   6   3 -13 25575.6 2050.84   1 
   6   3 -12 31058.6 2151.46   1 
   6   3 -11 58671.2 2813.39   1 
   6   3 -10 1571.24 446.023   1 
  -6  -3   9 45152.5 2376.40   2 
   6   3  -9 48206.0 2277.72   1 
   6   3  -8 193866. 4289.70   1 
  -6  -3   8 189878. 4669.50   2 
  -6  -3   7 261031. 5212.88   2 
   6   3  -7 265715. 4640.35   1 
   6  -3  -7 263548. 4569.27   2 
  -6  -3   6 53713.5 2309.48   2 
   6  -3  -6 54066.9 1976.55   2 
   6   3  -6 53256.3 1953.03   1 
   6   3  -5 26092.8 1470.88   2 
   6   3  -5 25406.5 1221.11   1 
   6  -3  -5 24398.7 1266.07   2 
  -6  -3   5 24418.9 1505.21   2 
  -6   3   4 1702.01 387.070   2 
  -6  -3   4 1601.18 466.144   2 
   6  -3  -4 1111.29 303.823   2 
   6   3  -4 1089.19 290.786   1 
   6   3  -4 443.917 270.295   2 
  -6   3   3 106465. 2291.43   2 
   6   3  -3 105446. 1889.93   1 
  -6  -3   3 103165. 2921.95   2 
   6  -3  -3 106720. 2300.73   2 
   6   3  -3 107785. 2890.31   2 
  -6   3   2 111143. 2183.25   2 
  -6  -3   2 116372. 3056.46   2 
   6  -3  -2 118262. 2323.05   2 
   6   3  -2 115102. 1581.43   1 
   6   3  -2 117869. 3027.72   2 
   6  -3  -1 3715.90 460.189   2 
  -6   3   1 3417.50 392.870   2 
   6  -3  -1 3356.23 455.423   1 
  -6  -3   1 4269.13 683.107   2 
  -6  -3   0 6901.74 862.561   2 
  -6   3   0 5699.70 480.855   2 
   6  -3   0 6456.15 581.212   1 
  -6   3  -1 1689.90 327.990   2 
  -6  -3  -1 2505.34 637.614   2 
   6  -3   1 2450.19 351.501   1 
  -6   3  -2 4071.28 529.718   1 
   6  -3   2 5493.58 532.968   1 
  -6  -3  -3 558.154 142.201   1 
  -6   3  -3 812.436 314.692   1 
   6  -3   3 488.093 235.765   1 
  -6   3  -4 1293.56 355.281   1 
   6  -3   4 1280.48 350.102   1 
  -6  -3  -4 924.318 202.791   1 
   6  -3   5 1053.45 293.502   1 
  -6  -3  -5 1368.02 289.247   1 
  -6   3  -5 950.633 353.358   1 
  -6   3  -6 21160.4 1346.12   1 
   6  -3   6 19167.3 1187.91   1 
  -6  -3  -6 20570.4 1133.53   1 
  -6   3  -7 70174.9 2538.77   1 
  -6  -3  -7 71914.7 2278.75   1 
  -6   3  -8 45929.6 2140.42   1 
  -6  -3  -8 50835.5 2043.39   1 
  -6   3  -9 35067.3 2054.21   1 
  -6  -3  -9 37647.3 1901.05   1 
  -6  -3 -10 344.917 322.893   1 
  -6   3 -10 141.564 354.072   1 
  -6   3 -11 93054.8 3495.67   1 
  -6  -3 -11 93293.1 3289.09   1 
  -6  -3 -12 30924.6 2030.84   1 
  -6   3 -12 26709.1 1959.71   1 
  -6  -3 -13 37543.0 2351.94   1 
  -6   3 -13 43481.5 2576.20   1 
  -6   3 -14-7.72290 452.916   1 
  -6  -3 -14-396.954 462.806   1 
  -6   3 -15 1906.44 719.172   1 
   6   4 -17 5970.95 1207.11   1 
   6  -4 -16 3260.57 1012.32   1 
   6   4 -16 4341.22 1089.46   1 
   6  -4 -15 4487.35 982.828   1 
   6   4 -15 3545.79 893.635   1 
   6  -4 -14 651.192 574.547   1 
   6   4 -14 370.810 404.519   1 
   6   4 -13 16040.2 1657.94   1 
   6   4 -12 6436.26 1068.08   1 
   6   4 -11 2433.51 715.440   1 
   6   4 -10 477.144 398.900   1 
  -6  -4   9 6427.34 996.786   2 
   6   4  -9 7077.57 918.095   1 
   6   4  -8 2145.50 570.520   1 
  -6  -4   8 1825.92 698.362   2 
  -6  -4   7 86162.4 3068.99   2 
   6  -4  -7 87932.9 2636.37   2 
   6   4  -7 83280.0 2628.32   1 
   6  -4  -6 869.127 358.945   2 
  -6  -4   6 441.872 391.933   2 
   6   4  -6 715.526 315.508   1 
   6  -4  -5 100528. 2494.94   2 
  -6  -4   5 97258.2 3090.58   2 
   6   4  -5 97368.5 2409.90   1 
   6   4  -5 98563.1 2889.44   2 
   6  -4  -4 22688.0 1127.38   2 
  -6  -4   4 20845.0 1401.69   2 
   6   4  -4 22521.2 1043.88   1 
   6   4  -4 21105.0 1327.02   2 
  -6   4   3 201689. 3015.03   2 
   6  -4  -3 207850. 3097.67   2 
  -6  -4   3 208109. 4278.41   2 
   6   4  -3 208051. 2741.85   1 
   6   4  -3 212268. 4167.11   2 
   6   4  -2 681.942 328.514   2 
   6   4  -2 1355.57 213.723   1 
  -6   4   2 423.217 189.176   2 
  -6  -4   2 940.409 377.647   2 
   6  -4  -2 1053.85 266.912   2 
   6   4  -1 105446. 1328.15   1 
  -6   4   1 114251. 1931.02   2 
  -6  -4   1 113165. 3254.08   2 
   6  -4  -1 113402. 2674.26   1 
   6  -4  -1 111416. 2087.17   2 
  -6  -4   0 1764.55 500.739   2 
  -6   4   0 1892.71 283.315   2 
   6  -4   0 1957.21 395.827   1 
   6  -4   1 1472.99 319.804   1 
  -6   4  -1 1281.27 247.412   2 
  -6   4  -2 2511.30 466.470   1 
  -6   4  -2 2918.67 395.803   2 
  -6  -4  -2 1716.56 182.444   1 
   6  -4   2 2651.96 405.025   1 
  -6   4  -3 33572.0 1559.13   1 
  -6  -4  -3 34324.4 938.268   1 
   6  -4   3 37659.7 1497.64   1 
  -6  -4  -4 6179.07 490.447   1 
  -6   4  -4 5428.50 668.827   1 
   6  -4   4 6860.68 678.296   1 
   6  -4   5 60506.2 2035.00   1 
  -6   4  -5 62252.7 2250.60   1 
  -6  -4  -5 60478.1 1709.63   1 
  -6   4  -6 50228.3 2152.39   1 
  -6  -4  -6 50925.5 1743.67   1 
   6  -4   6 52828.5 1999.51   1 
  -6   4  -7 132077. 3583.96   1 
  -6  -4  -7 129934. 3028.42   1 
  -6   4  -8 1793.07 511.126   1 
  -6  -4  -8 1364.88 398.092   1 
  -6  -4  -9 80286.3 2753.52   1 
  -6   4  -9 85097.1 3121.21   1 
  -6  -4 -10 935.910 386.519   1 
  -6   4 -10 1158.63 467.636   1 
  -6   4 -11 15027.0 1471.83   1 
  -6  -4 -11 11946.1 1272.73   1 
  -6   4 -12 2852.09 799.661   1 
  -6  -4 -12 2910.35 665.599   1 
  -6   4 -13 3808.12 888.586   1 
  -6  -4 -13 2896.69 768.051   1 
  -6   4 -14-72.5991 433.772   1 
  -6   4 -15 743.691 648.338   1 
   6  -5 -16 86.2932 639.353   1 
   6   5 -16 293.154 561.601   1 
   6  -5 -15-304.707 632.739   1 
   6   5 -15-262.953 442.493   1 
   6   5 -14 118.729 502.047   1 
   6   5 -13 11619.6 1413.70   1 
   6   5 -12 509.633 458.716   1 
   6   5 -11 150849. 4595.29   1 
  -6  -5  10 4196.27 872.071   2 
   6   5 -10 4118.32 832.894   1 
   6   5  -9 188858. 4559.25   1 
  -6  -5   9 191253. 5005.11   2 
  -6  -5   8 5699.70 918.205   2 
   6   5  -8 4231.80 728.528   1 
  -6  -5   7 261813. 5497.30   2 
   6  -5  -7 269502. 4569.83   2 
   6   5  -7 265162. 4762.54   1 
   6  -5  -6 4648.96 622.530   2 
  -6  -5   6 3135.23 670.780   2 
   6   5  -6 4109.65 609.898   1 
  -6  -5   5 317133. 4241.25   1 
   6  -5  -5 316070. 4345.45   2 
  -6  -5   5 311360. 5656.00   2 
   6   5  -5 319473. 4455.92   1 
   6   5  -4 10.3173 204.140   1 
  -6  -5   4 83.4719 171.258   1 
   6  -5  -4-300.754 266.822   2 
  -6  -5   4 65.4430 410.050   2 
   6   5  -4-28.3652 344.361   2 
   6   5  -3 60288.6 1538.34   1 
  -6  -5   3 64862.6 1567.95   1 
   6  -5  -3 67219.0 1691.96   2 
  -6  -5   3 62635.9 2468.79   2 
   6   5  -3 61008.8 2312.39   2 
   6   5  -2 13452.1 1091.73   2 
  -6  -5   2 12445.0 614.177   1 
   6   5  -2 12432.2 637.871   1 
   6  -5  -2 12384.5 681.153   2 
  -6  -5   2 11939.7 1135.15   2 
   6  -5  -1 81409.1 1599.85   2 
  -6  -5   1 79853.7 1278.11   1 
   6  -5  -1 82307.3 2413.67   1 
  -6  -5   1 86431.6 3000.87   2 
  -6   5   1 83013.8 1470.83   2 
  -6  -5   0 1311.37 524.394   2 
  -6   5   0 964.884 183.357   2 
  -6  -5   0 978.082 135.265   1 
   6  -5   0 1473.25 343.046   1 
  -6  -5  -1 20425.1 1560.72   2 
  -6  -5  -1 18395.6 516.265   1 
  -6   5  -1 20758.3 711.442   2 
   6  -5   1 20849.4 1162.62   1 
   6  -5   2 41314.2 1600.84   1 
  -6  -5  -2 38542.3 957.850   1 
  -6   5  -2 41727.1 1876.50   1 
  -6   5  -2 43521.8 1174.31   2 
  -6  -5  -3 21967.4 798.266   1 
  -6   5  -3 21365.9 1342.20   1 
   6  -5   3 24326.4 1276.33   1 
   6  -5   4 3687.20 537.395   1 
  -6  -5  -4 3617.45 399.072   1 
  -6   5  -4 3340.29 563.139   1 
  -6  -5  -5 56618.6 1685.38   1 
   6  -5   5 58243.1 2095.46   1 
  -6   5  -5 57972.4 2323.84   1 
  -6  -5  -6 10985.4 848.399   1 
  -6   5  -6 12868.6 1162.73   1 
  -6  -5  -7 56128.7 2019.23   1 
  -6   5  -7 56605.7 2475.07   1 
  -6  -5  -8 1464.27 441.159   1 
  -6   5  -8 2221.75 604.579   1 
  -6   5  -9 132353. 4052.03   1 
  -6  -5  -9 133631. 3555.02   1 
  -6  -5 -10 9086.17 1053.26   1 
  -6   5 -10 7866.13 1070.93   1 
  -6  -5 -11 108257. 3563.28   1 
  -6   5 -11 112529. 3964.73   1 
  -6   5 -12 1902.01 649.021   1 
  -6  -5 -12 1862.66 602.146   1 
  -6   5 -13 31175.7 2275.45   1 
  -6  -5 -13 34669.5 2186.27   1 
  -6   5 -14 5491.72 1050.21   1 
  -6   5 -15 10789.2 1398.78   1 
   6  -6 -16-35.9179 612.650   1 
   6   6 -16 87.2582 477.567   1 
   6   6 -15 2170.07 673.680   1 
   6   6 -14 9584.46 1429.17   1 
   6   6 -13 2492.53 767.686   1 
   6   6 -12 2633.29 750.887   1 
   6   6 -11 4381.59 925.998   1 
  -6  -6  10 13574.6 1465.51   2 
   6   6 -10 13840.1 1393.07   1 
  -6  -6   9 11260.8 1334.04   2 
   6   6  -9 9636.32 1118.47   1 
   6   6  -8 1457.37 547.279   1 
  -6  -6   8 1681.18 674.548   2 
  -6  -6   7 50264.8 2012.65   1 
   6  -6  -7 50839.5 1994.97   2 
  -6  -6   7 46793.2 2397.43   2 
   6   6  -7 48579.2 2096.72   1 
  -6  -6   6 29956.1 1450.20   1 
   6  -6  -6 29566.1 1435.67   2 
  -6  -6   6 26587.3 1768.73   2 
   6   6  -6 31638.5 1573.11   1 
  -6  -6   5 63052.8 1961.67   1 
   6  -6  -5 66302.2 1973.86   2 
  -6  -6   5 63578.2 2645.17   2 
   6   6  -5 63957.4 2052.65   1 
   6   6  -4 6005.11 575.132   1 
  -6  -6   4 6888.36 890.231   2 
   6  -6  -4 7119.69 599.552   2 
   6  -6  -3 39871.0 1254.10   2 
  -6  -6   3 39110.3 2063.32   2 
  -6  -6   3 38352.1 1290.65   1 
   6   6  -3 38423.8 1362.77   1 
   6   6  -2 178118. 4110.89   2 
  -6  -6   2 178144. 4329.26   2 
  -6  -6   2 182329. 2494.14   1 
   6  -6  -2 185149. 2414.91   2 
   6  -6  -2 184642. 3736.41   1 
   6   6  -2 183745. 2693.95   1 
  -6  -6   1 23528.3 805.634   1 
   6  -6  -1 20519.6 1294.90   1 
  -6  -6   1 20222.7 1561.55   2 
  -6  -6   0-56.8582 484.151   2 
  -6  -6   0 735.202 143.331   1 
  -6   6   0 582.738 105.638   2 
   6  -6   0 131.734 299.894   1 
  -6  -6  -1 4127.17 798.456   2 
   6  -6   1 3486.69 529.963   1 
  -6   6  -1 2318.55 191.530   2 
  -6  -6  -1 3525.11 305.431   1 
  -6  -6  -2 1268.47 232.220   1 
  -6   6  -2 1290.31 194.459   2 
  -6   6  -2 2168.63 491.469   1 
   6  -6   2 1601.30 397.709   1 
  -6   6  -3 37295.2 1881.04   1 
   6  -6   3 37787.0 1658.70   1 
  -6   6  -4 7090.57 867.135   1 
   6  -6   4 6884.24 758.472   1 
  -6  -6  -5 141953. 2732.23   1 
  -6   6  -5 134139. 3663.13   1 
  -6  -6  -6 67120.1 2062.94   1 
  -6   6  -6 64223.8 2620.31   1 
  -6  -6  -7 95019.9 2651.49   1 
  -6   6  -7 89889.0 3212.55   1 
  -6  -6  -8-285.700 350.323   1 
  -6   6  -8 235.154 383.958   1 
  -6  -6  -9 52226.6 2255.02   1 
  -6   6  -9 50951.1 2602.43   1 
  -6  -6 -10 8500.97 984.075   1 
  -6   6 -10 7966.40 1123.40   1 
  -6   6 -11 13902.8 1507.16   1 
  -6  -6 -11 13809.2 1317.04   1 
  -6  -6 -12-895.819 532.081   1 
  -6   6 -12 237.024 535.644   1 
  -6   6 -13 1217.30 652.502   1 
  -6   6 -14 6105.03 1128.73   1 
  -6   6 -15-169.474 466.052   1 
   6   7 -16 2347.79 828.777   1 
   6  -7 -16 1311.70 577.793   1 
   6   7 -15 743.054 647.318   1 
   6   7 -14 4913.73 1015.13   1 
   6   7 -13 12355.0 1464.59   1 
   6   7 -12 17391.8 1668.16   1 
   6   7 -11 56945.3 2854.90   1 
   6   7 -10 3539.12 729.753   1 
  -6  -7  10 3736.70 837.355   2 
   6   7  -9 95339.0 3339.30   1 
  -6  -7   9 94559.3 3647.94   2 
  -6  -7   8 245521. 5699.92   2 
   6   7  -8 243587. 5045.89   1 
   6  -7  -7 146901. 3357.60   2 
  -6  -7   7 139437. 4157.48   2 
   6   7  -7 135789. 3545.42   1 
  -6  -7   6 84766.5 2496.89   1 
   6  -7  -6 87637.1 2428.55   2 
  -6  -7   6 83215.2 3172.59   2 
   6   7  -6 84897.6 2646.64   1 
   6   7  -5 100718. 2634.08   1 
  -6  -7   5 106858. 2625.74   1 
   6  -7  -5 104384. 2468.31   2 
  -6  -7   5 99428.6 3374.21   2 
   6   7  -4 43329.3 1645.36   1 
   6  -7  -4 44441.3 1464.46   2 
  -6  -7   4 42274.0 1548.16   1 
  -6  -7   4 40669.9 2168.14   2 
   6  -7  -3 47641.1 1335.08   2 
  -6  -7   3 45663.7 1484.63   1 
   6   7  -3 44829.2 1571.82   1 
  -6  -7   3 44300.6 2262.21   2 
   6   7  -2 44879.2 1488.74   1 
  -6  -7   2 46524.2 1377.26   1 
   6  -7  -2 45468.2 1135.17   2 
  -6  -7   2 47135.5 2362.41   2 
   6  -7  -1 49265.6 2066.33   1 
  -6  -7   1 49303.2 1313.78   1 
  -6  -7   1 47809.1 2426.59   2 
  -6  -7   0 6468.59 462.326   1 
  -6  -7   0 5057.21 859.824   2 
   6  -7   0 6237.68 777.271   1 
  -6  -7  -1 40836.0 1217.48   1 
   6  -7   1 40748.9 1852.53   1 
  -6  -7  -1 42600.0 2313.51   2 
  -6  -7  -2 1125.49 524.504   2 
  -6   7  -2 960.764 436.722   1 
  -6  -7  -2 1450.91 275.811   1 
   6  -7   2 985.466 353.791   1 
   6  -7   3 24217.6 1424.45   1 
  -6   7  -3 22406.8 1547.67   1 
  -6   7  -4 4185.49 707.472   1 
  -6   7  -5 25554.4 1685.84   1 
  -6   7  -6 54061.7 2514.83   1 
  -6  -7  -7 33052.6 1604.70   1 
  -6   7  -7 31786.6 1988.33   1 
  -6  -7  -8 34261.2 1731.46   1 
  -6   7  -8 35057.4 2142.25   1 
  -6  -7  -9 27029.8 1627.98   1 
  -6   7  -9 26737.6 1950.25   1 
  -6  -7 -10 24135.8 1619.95   1 
  -6   7 -10 23999.4 1942.91   1 
  -6  -7 -11 38518.0 2121.98   1 
  -6   7 -11 39905.9 2542.16   1 
  -6   7 -12 35467.5 2522.10   1 
  -6  -7 -12 38301.4 2249.91   1 
  -6   7 -13 13814.2 1617.50   1 
  -6   7 -14 1547.91 724.833   1 
   6   8 -16 16505.4 1884.33   1 
   6   8 -15 8564.17 1370.34   1 
   6   8 -14 603.591 624.228   1 
   6   8 -13 551.601 485.319   1 
   6   8 -12-61.6439 581.067   1 
   6   8 -11 2109.66 618.403   1 
  -6  -8  11 1281.62 625.183   2 
   6   8 -10 343.086 385.986   1 
  -6  -8  10 1313.14 561.688   2 
   6   8  -9 3990.17 722.983   1 
  -6  -8   9 4305.61 888.835   2 
   6   8  -8 820.156 501.200   1 
  -6  -8   8 624.354 573.495   2 
   6   8  -7 13813.8 1202.46   1 
   6  -8  -7 13715.6 1067.28   2 
  -6  -8   7 16450.4 1580.90   2 
   6   8  -6 45810.2 1958.81   1 
  -6  -8   6 47262.5 1912.35   1 
  -6  -8   6 48647.5 2546.12   2 
   6  -8  -6 46774.0 1799.43   2 
   6   8  -5 27341.5 1468.33   1 
   6  -8  -5 25398.1 1215.31   2 
  -6  -8   5 24169.6 1299.16   1 
  -6  -8   5 25451.3 1793.86   2 
   6  -8  -4 34395.3 1268.69   2 
  -6  -8   4 34490.4 1456.84   1 
   6   8  -4 32479.8 1513.40   1 
  -6  -8   4 32842.1 2044.12   2 
  -6  -8   3 18916.7 1023.20   1 
   6  -8  -3 16590.5 777.679   2 
  -6  -8   3 16499.8 1451.37   2 
   6   8  -3 16616.6 1030.73   1 
   6  -8  -2 140041. 3643.06   1 
   6   8  -2 143970. 2919.98   1 
   6  -8  -2 132435. 1799.90   2 
  -6  -8   2 138356. 2580.00   1 
  -6  -8   2 135016. 4113.73   2 
   6  -8  -1 12215.2 1092.49   1 
  -6  -8   1 13206.2 1333.36   2 
  -6  -8   1 13103.5 751.558   1 
  -6  -8   0 2155.02 548.552   2 
  -6  -8   0 3036.60 383.677   1 
   6  -8   0 1588.78 456.758   1 
  -6  -8  -1 1516.91 618.590   2 
  -6  -8  -1 1433.51 304.968   1 
   6  -8   1 655.091 367.283   1 
  -6  -8  -2 27251.2 1944.83   2 
  -6  -8  -2 28001.9 1151.13   1 
  -6   8  -2 29574.2 1840.85   1 
  -6  -8  -3 1851.71 334.795   1 
  -6   8  -3 727.312 428.228   1 
  -6   8  -4 29227.0 1854.49   1 
  -6   8  -4 27603.1 839.520   2 
  -6   8  -5 14072.5 723.295   2 
  -6   8  -5 13525.1 1331.00   1 
  -6   8  -6 146690. 2597.49   2 
  -6   8  -6 150643. 4323.66   1 
  -6   8  -7 15717.5 1465.21   1 
  -6  -8  -8 34426.7 1763.95   1 
  -6   8  -8 29624.0 2089.44   1 
  -6   8  -9 301.392 473.917   1 
  -6  -8  -9-180.308 369.279   1 
  -6  -8 -10 32765.4 1914.08   1 
  -6   8 -10 31873.2 2244.69   1 
  -6  -8 -11 19251.0 1532.65   1 
  -6   8 -11 19377.9 1812.75   1 
  -6   8 -12 1490.65 642.847   1 
  -6   8 -13-224.935 663.565   1 
  -6   8 -14-245.003 499.078   1 
   6   9 -15-2326.08 792.483   1 
   6   9 -14-174.060 588.086   1 
   6   9 -13 1370.94 455.507   1 
   6   9 -12 24973.0 2019.51   1 
  -6  -9  11-561.856 559.589   2 
   6   9 -11 232.934 446.627   1 
  -6  -9  10 51126.3 2875.30   2 
   6   9 -10 48354.6 2579.02   1 
   6   9  -9 3374.40 736.252   1 
  -6  -9   9 2222.08 633.717   2 
   6   9  -8 164676. 4276.01   1 
  -6  -9   8 160584. 4787.93   2 
   6  -9  -7 7113.64 790.629   2 
  -6  -9   7 6709.09 1081.06   2 
   6   9  -7 5112.00 776.900   1 
   6   9  -6 110990. 3211.42   1 
   6  -9  -6 112153. 2757.89   2 
  -6  -9   6 113889. 3950.84   2 
   6   9  -5 4489.94 652.481   1 
   6  -9  -5 4341.20 530.787   2 
  -6  -9   5 2967.40 500.579   1 
  -6  -9   5 3006.65 672.548   2 
  -6  -9   4 67011.9 2948.33   2 
  -6  -9   4 70693.5 2171.90   1 
   6  -9  -4 71967.8 1827.76   2 
   6   9  -4 70993.8 2344.67   1 
   6   9  -3 11392.5 923.228   1 
   6  -9  -3 10124.5 597.063   2 
  -6  -9   3 10498.6 811.406   1 
  -6  -9   3 9779.30 1191.17   2 
   6  -9  -2 10653.5 479.711   2 
  -6  -9   2 11765.5 1336.18   2 
  -6  -9   2 12634.3 861.653   1 
   6   9  -2 11792.9 942.550   1 
  -6  -9   1 4036.90 864.146   2 
  -6  -9   1 4604.39 515.712   1 
  -6  -9   0 5313.38 901.962   2 
  -6  -9   0 5077.31 527.175   1 
  -6  -9  -1 14091.1 921.490   1 
  -6  -9  -1 13344.4 1397.18   2 
  -6  -9  -2 5161.88 561.178   1 
  -6  -9  -2 6457.46 990.374   2 
  -6   9  -2 6713.20 955.631   1 
  -6  -9  -3 9601.91 754.903   1 
  -6   9  -3 10193.7 1181.53   1 
  -6   9  -4 511.120 425.902   1 
  -6   9  -4 713.161 123.818   2 
  -6   9  -5-187.300 165.827   2 
  -6   9  -5-116.614 381.948   1 
  -6   9  -6 26598.2 1988.70   1 
  -6   9  -6 28191.6 1083.67   2 
  -6   9  -7 337.273 455.684   1 
  -6   9  -8 25690.5 1970.98   1 
  -6  -9  -9 2681.22 568.601   1 
  -6   9  -9 3298.30 764.829   1 
  -6  -9 -10 41398.8 2154.90   1 
  -6   9 -10 39417.1 2562.68   1 
  -6   9 -11-454.576 626.774   1 
  -6  -9 -11-1649.22 560.354   1 
  -6   9 -12 44181.5 2873.87   1 
  -6   9 -13 112.913 538.646   1 
  -6   9 -14 915.725 653.329   1 
   6  10 -15 2213.50 621.239   1 
   6  10 -14 252.946 475.151   1 
   6  10 -13 4246.93 931.299   1 
   6  10 -12-130.871 402.020   1 
  -6 -10  11-1334.23 669.913   2 
   6  10 -11 188.933 457.658   1 
   6  10 -10 11558.8 1318.13   1 
  -6 -10  10 10494.5 1386.07   2 
  -6 -10   9 3690.56 829.220   2 
   6  10  -9 4205.58 811.689   1 
   6  10  -8 20283.4 1572.10   1 
  -6 -10   8 23966.2 1940.62   2 
   6  10  -7 16348.2 1380.40   1 
  -6 -10   7 15906.1 1647.18   2 
   6 -10  -6 46233.9 1776.08   2 
   6  10  -6 48764.7 2240.47   1 
  -6 -10   6 45457.1 2595.03   2 
   6 -10  -5 10272.1 789.568   2 
   6  10  -5 10938.8 1014.98   1 
  -6 -10   5 9510.14 1207.56   2 
   6 -10  -4 93085.4 2069.66   2 
  -6 -10   4 90940.0 3554.00   2 
  -6 -10   4 91101.1 2570.86   1 
   6  10  -4 93039.4 2838.92   1 
   6  10  -3 80846.9 2581.16   1 
   6 -10  -3 82501.0 1654.78   2 
  -6 -10   3 84128.2 2384.04   1 
  -6 -10   3 79015.6 3331.58   2 
   6  10  -2 48754.0 1963.58   1 
  -6 -10   2 49204.7 2660.10   2 
  -6 -10   2 48495.3 1756.92   1 
  -6 -10   1 7396.02 694.043   1 
  -6 -10   1 6887.33 1060.65   2 
  -6 -10   0 12275.3 897.900   1 
  -6 -10   0 12389.3 1361.04   2 
  -6 -10  -1 426.361 509.394   2 
  -6 -10  -1 144.709 192.309   1 
  -6 -10  -2-248.725 262.844   1 
  -6 -10  -2 292.976 476.521   2 
  -6  10  -2 154.084 418.515   1 
  -6  10  -3 12991.5 1375.08   1 
  -6 -10  -3 13425.3 943.046   1 
  -6 -10  -4 37718.4 1597.45   1 
  -6  10  -4 36128.6 2294.33   1 
  -6  10  -5 35614.4 2262.95   1 
  -6  10  -5 30143.4 844.926   2 
  -6  10  -6 49294.9 2698.08   1 
  -6  10  -7 17310.0 1643.82   1 
  -6  10  -8 61455.7 3114.67   1 
  -6  10  -9 12101.6 1459.18   1 
  -6 -10 -10 17450.6 1441.48   1 
  -6  10 -10 18634.0 1820.85   1 
  -6  10 -11-145.968 547.454   1 
  -6  10 -12 2815.63 851.211   1 
  -6  10 -13 563.836 559.283   1 
   6  11 -15 4565.31 1053.39   1 
   6  11 -14 2995.83 996.803   1 
   6  11 -13 9421.60 1375.59   1 
  -6 -11  12 8749.65 1356.73   2 
   6  11 -12 7661.30 1164.60   1 
   6  11 -11 16812.9 1655.57   1 
  -6 -11  11 16685.4 1780.69   2 
   6  11 -10 63600.3 3046.70   1 
  -6 -11  10 58090.3 3180.03   2 
   6  11  -9 58003.3 2823.17   1 
  -6 -11   9 57631.0 3072.41   2 
   6  11  -8 25437.7 1829.75   1 
  -6 -11   8 27515.7 2117.17   2 
   6  11  -7 157039. 4326.24   1 
  -6 -11   7 158159. 4900.02   2 
  -6 -11   6 77517.6 3435.12   2 
   6  11  -6 78585.0 2940.91   1 
   6 -11  -5 2910.52 450.818   2 
   6  11  -5 3242.15 692.319   1 
   6  11  -4 11580.4 1076.33   1 
   6 -11  -4 12784.3 785.058   2 
  -6 -11   4 12793.8 1437.78   2 
   6 -11  -3 25344.5 930.658   2 
   6  11  -3 25704.1 1576.47   1 
  -6 -11   3 25250.2 1965.26   2 
  -6 -11   3 27986.1 1448.91   1 
   6  11  -2 22470.6 1425.84   1 
  -6 -11   2 21053.5 1817.38   2 
  -6 -11   2 22695.0 1290.22   1 
  -6 -11   1 19230.6 1165.07   1 
  -6 -11   1 19128.4 1744.64   2 
  -6 -11   0 3584.99 804.475   2 
  -6 -11   0 2884.96 484.873   1 
  -6 -11  -1 14816.5 1035.46   1 
  -6 -11  -1 14335.8 1476.03   2 
  -6 -11  -2 759.424 546.631   2 
  -6 -11  -2-180.699 253.576   1 
  -6 -11  -3 1272.52 525.584   2 
  -6  11  -3 2386.75 656.071   1 
  -6 -11  -3 2795.61 498.116   1 
  -6  11  -4 2022.60 652.079   1 
  -6 -11  -4 2380.89 466.271   1 
  -6  11  -5 1997.98 706.171   1 
  -6  11  -6 32557.7 2278.13   1 
  -6  11  -7 34781.9 2423.42   1 
  -6  11  -8 42707.1 2653.63   1 
  -6  11  -9 11542.3 1423.79   1 
  -6  11 -10 24838.1 2134.28   1 
  -6  11 -11 25711.8 2237.31   1 
  -6  11 -12 21811.5 2087.61   1 
  -6  11 -13 18404.4 1934.38   1 
   6  12 -14 796.037 540.883   1 
   6  12 -13 21695.1 2048.11   1 
   6  12 -12-68.6671 451.170   1 
  -6 -12  12-1887.78 768.874   2 
  -6 -12  11 352.799 510.912   2 
   6  12 -11 420.001 445.560   1 
   6  12 -10 62.2524 456.283   1 
  -6 -12  10 558.973 572.121   2 
  -6 -12   9 930.456 652.396   2 
   6  12  -9 1119.19 505.964   1 
  -6 -12   8 13219.2 1543.73   2 
   6  12  -8 12144.9 1343.65   1 
  -6 -12   7 41220.1 2617.67   2 
   6  12  -7 41053.4 2296.27   1 
   6  12  -6 2714.24 647.070   1 
  -6 -12   6 1146.37 718.565   2 
  -6 -12   5 39247.6 2481.93   2 
   6  12  -5 41991.1 2159.74   1 
   6 -12  -4 8007.58 628.775   2 
   6  12  -4 8008.12 963.862   1 
  -6 -12   4 6554.77 1062.40   2 
  -6 -12   3 47810.0 2722.39   2 
   6  12  -3 44052.9 2166.40   1 
   6 -12  -3 45192.0 1240.36   2 
   6 -12  -2 5164.72 280.120   2 
  -6 -12   2 8551.17 1234.42   2 
  -6 -12   2 9441.37 902.333   1 
   6 -12  -2 6434.42 317.014   2 
  -6 -12   1 91801.8 2664.17   1 
  -6 -12   1 96026.8 3801.89   2 
  -6 -12   0-480.983 569.616   2 
  -6 -12   0-563.277 375.940   1 
  -6 -12  -1 3927.72 863.482   2 
  -6 -12  -1 3601.71 564.809   1 
  -6 -12  -2 1012.87 582.115   2 
  -6 -12  -2 1037.40 309.297   1 
  -6 -12  -3-96.2849 471.841   2 
  -6 -12  -3 394.831 244.989   1 
  -6  12  -3 537.552 467.903   1 
  -6  12  -4 10416.2 1351.10   1 
  -6 -12  -4 9030.93 883.350   1 
  -6  12  -5 38925.5 2573.33   1 
  -6  12  -6 15481.5 1719.75   1 
  -6  12  -7 71682.7 3573.27   1 
  -6  12  -8 2242.35 704.550   1 
  -6  12  -9 8342.79 1299.33   1 
  -6  12 -10 436.727 486.226   1 
  -6  12 -11 7591.88 1299.82   1 
  -6  12 -12 253.372 536.373   1 
   6  13 -14-415.208 527.868   1 
   6  13 -13 19014.6 1989.45   1 
  -6 -13  12 5779.33 1200.23   2 
   6  13 -12 4228.68 974.416   1 
  -6 -13  11 25020.1 2215.05   2 
   6  13 -11 19827.9 1892.03   1 
  -6 -13  10 2672.26 842.414   2 
   6  13 -10 2971.43 775.150   1 
  -6 -13   9 49189.2 2968.76   2 
   6  13  -9 51820.5 2827.02   1 
   6  13  -8 3181.75 765.915   1 
  -6 -13   8 2557.60 845.162   2 
  -6 -13   7 160538. 5241.04   2 
   6  13  -7 163416. 4669.79   1 
  -6 -13   6 31001.9 2353.29   2 
   6  13  -6 24337.4 1794.42   1 
   6  13  -5 4454.99 803.894   1 
  -6 -13   5 3956.09 853.538   2 
   6  13  -4 2641.44 593.129   1 
   6 -13  -4 2749.62 393.536   2 
  -6 -13   4 1853.29 687.867   2 
   6  13  -3 69227.5 2802.73   1 
   6 -13  -3 65799.4 1498.83   2 
  -6 -13   3 66572.2 3284.73   2 
  -6 -13   2 53245.6 2897.36   2 
  -6 -13   1 6673.60 1124.07   2 
  -6 -13   0 1378.44 637.027   2 
  -6 -13   0 1769.85 427.378   1 
  -6 -13  -1-100.934 508.115   2 
  -6 -13  -1-0.59544 231.072   1 
  -6 -13  -2 18277.7 1225.79   1 
  -6 -13  -2 18799.4 1825.03   2 
  -6 -13  -3 1391.13 615.969   2 
  -6  13  -3 1224.31 646.552   1 
  -6  13  -4 15991.4 1697.28   1 
  -6  13  -5 1740.99 748.035   1 
  -6  13  -6 8097.65 1279.68   1 
  -6  13  -7 81523.7 3927.74   1 
  -6  13  -8 12921.8 1566.46   1 
  -6  13  -9 29998.0 2416.55   1 
  -6  13 -10 644.029 623.605   1 
  -6  13 -11 45297.6 3103.06   1 
   6  14 -13 4424.57 1002.85   1 
  -6 -14  12 6108.51 1170.84   2 
   6  14 -12 7073.20 1267.54   1 
   6  14 -11 1700.98 528.462   1 
  -6 -14  11-385.820 774.147   2 
   6  14 -10 2654.52 794.966   1 
  -6 -14  10 2962.87 937.146   2 
   6  14  -9 8.73621 443.578   1 
  -6 -14   9 1047.15 695.689   2 
   6  14  -8 1578.86 570.805   1 
  -6 -14   8 1377.67 683.947   2 
  -6 -14   7 15064.7 1737.93   2 
   6  14  -7 15564.2 1535.01   1 
   6  14  -6 675.842 427.649   1 
  -6 -14   6 864.059 528.047   2 
   6  14  -5 22448.3 1762.95   1 
  -6 -14   5 22629.3 1999.14   2 
   6  14  -4 1473.61 595.984   1 
  -6 -14   4 631.004 526.741   2 
   6  14  -3 12335.2 1255.81   1 
  -6 -14   3 12818.7 1519.13   2 
  -6 -14   2 13923.5 1563.56   2 
  -6 -14   1 19759.0 1825.97   2 
  -6 -14   0 621.829 460.181   2 
  -6 -14  -1 3193.84 870.596   2 
  -6 -14  -2 8729.49 1314.05   2 
  -6 -14  -3 1124.94 493.428   2 
  -6 -14  -4-546.304 663.230   2 
  -6  14  -4 620.402 457.461   1 
  -6  14  -5 31702.8 2489.31   1 
  -6  14  -6 456.024 660.166   1 
  -6  14  -7 38321.7 2778.63   1 
  -6  14  -8 1015.06 736.832   1 
  -6  14  -9 14409.9 1722.99   1 
  -6  14 -10-422.281 779.616   1 
  -6  14 -11 7691.06 1360.30   1 
   6  15 -13 8455.83 1419.92   1 
   6  15 -12 444.994 553.219   1 
  -6 -15  12-286.769 680.607   2 
  -6 -15  11 23841.4 2199.63   2 
   6  15 -11 20683.7 1939.21   1 
   6  15 -10 11029.5 1416.98   1 
  -6 -15  10 10192.5 1464.29   2 
  -6 -15   9 54481.5 3220.15   2 
   6  15  -9 54486.2 3023.04   1 
  -6 -15   8 17803.9 1871.81   2 
   6  15  -8 16148.6 1646.64   1 
   6  15  -7 59616.9 3012.48   1 
  -6 -15   7 59294.7 3330.50   2 
  -6 -15   6 113.491 637.799   2 
   6  15  -6 721.016 463.545   1 
  -6 -15   5 48841.7 2939.69   2 
   6  15  -5 51871.9 2744.44   1 
   6  15  -4 875.743 468.358   1 
  -6 -15   4 1617.83 600.543   2 
  -6 -15   3 35759.2 2486.64   2 
  -6 -15   2 3004.12 882.151   2 
  -6 -15   1 47958.8 2828.25   2 
  -6 -15   0 6799.66 1099.03   2 
  -6 -15  -1 20854.5 1965.52   2 
  -6 -15  -2 16700.1 1766.24   2 
  -6 -15  -3 11527.5 1516.65   2 
  -6 -15  -4 5227.31 1006.08   2 
  -6  15  -4 3529.69 897.714   1 
  -6 -15  -5 15619.1 1833.27   2 
  -6  15  -5 15948.3 1809.36   1 
  -6  15  -6 2356.46 857.476   1 
  -6  15  -7 22347.6 2229.25   1 
  -6  15  -8 8405.41 1430.37   1 
  -6  15  -9 29524.6 2545.75   1 
  -6  15 -10 10790.4 1590.97   1 
   6  16 -12 3940.86 1022.12   1 
  -6 -16  12 4079.89 1037.44   2 
   6  16 -11 5989.03 1162.92   1 
  -6 -16  11 5401.29 1201.39   2 
  -6 -16  10 4324.90 1046.94   2 
   6  16 -10 6749.75 1157.91   1 
  -6 -16   9 12176.1 1661.62   2 
   6  16  -9 12316.5 1509.60   1 
   6  16  -8 2323.41 785.545   1 
  -6 -16   8 1463.44 787.579   2 
  -6 -16   7 14705.5 1742.77   2 
   6  16  -7 10265.7 1327.18   1 
   6  16  -6 19456.7 1802.04   1 
  -6 -16   6 16905.9 1837.97   2 
   6  16  -5 6213.09 1081.20   1 
  -6 -16   5 2872.76 866.120   2 
  -6 -16   4 10838.3 1414.41   2 
   6  16  -4 10337.9 1259.08   1 
  -6 -16   3 9483.31 1372.49   2 
  -6 -16   2 67974.4 3440.60   2 
  -6 -16   1 1528.50 725.775   2 
  -6 -16   0-299.774 706.592   2 
  -6 -16  -1 5591.47 1154.06   2 
  -6 -16  -2 761.644 546.752   2 
  -6 -16  -3 3791.28 915.991   2 
  -6 -16  -4 7539.02 1276.30   2 
  -6 -16  -5 4185.30 979.355   2 
  -6  16  -5 3381.08 950.281   1 
  -6  16  -6 53580.0 3413.18   1 
  -6  16  -7 16487.0 2018.20   1 
  -6  16  -8 8167.37 1440.12   1 
  -6  16  -9 13733.3 1836.05   1 
  -6 -17  12 18090.1 2008.61   2 
   6  17 -12 20997.0 2153.80   1 
  -6 -17  11 4774.88 1123.29   2 
   6  17 -11 3760.99 1012.50   1 
  -6 -17  10 9260.86 1441.52   2 
   6  17 -10 10865.4 1474.55   1 
   6  17  -9 9437.97 1395.48   1 
  -6 -17   9 10433.2 1553.61   2 
   6  17  -8 86091.2 3930.52   1 
  -6 -17   8 99487.2 4371.27   2 
  -6 -17   7 3600.10 1078.70   2 
   6  17  -7 3263.83 852.223   1 
   6  17  -6 41486.8 2687.65   1 
  -6 -17   6 42760.5 2892.66   2 
   6  17  -5 11714.9 1417.40   1 
  -6 -17   5 13133.6 1568.69   2 
  -6 -17   4 15358.9 1690.53   2 
   6  17  -4 16328.4 1583.77   1 
  -6 -17   3 17299.3 1788.93   2 
  -6 -17   2 8619.42 1351.83   2 
  -6 -17   1 19994.1 1900.65   2 
  -6 -17   0 11788.3 1470.49   2 
  -6 -17  -1 23716.3 2149.71   2 
  -6 -17  -2 313.564 568.429   2 
  -6 -17  -3 18892.2 1917.53   2 
  -6 -17  -4 3751.10 1037.05   2 
  -6 -17  -5 5252.44 1175.23   2 
  -6  17  -5 7581.66 1383.28   1 
  -6  17  -6 9472.23 1604.40   1 
  -6 -17  -6 8479.88 1530.30   2 
  -6  17  -7 3035.70 987.516   1 
  -6  17  -8 24174.9 2421.40   1 
  -6 -18  12-316.682 591.683   2 
  -6 -18  11 9946.88 1474.87   2 
   6  18 -11 10715.3 1506.51   1 
   6  18 -10 2314.06 817.604   1 
  -6 -18  10-453.959 629.208   2 
  -6 -18   9 3617.28 995.120   2 
   6  18  -9 3557.70 999.181   1 
  -6 -18   8 1127.86 615.802   2 
   6  18  -8 848.140 601.089   1 
   6  18  -7-373.650 718.914   1 
  -6 -18   7-362.553 716.716   2 
  -6 -18   6 49989.4 3113.22   2 
   6  18  -6 47657.4 2951.79   1 
  -6 -18   5 1549.20 581.440   2 
   6  18  -5 2912.36 849.008   1 
  -6 -18   4 16479.0 1766.23   2 
  -6 -18   3 4132.51 960.830   2 
  -6 -18   2 36974.3 2570.08   2 
  -6 -18   1 2934.38 913.836   2 
  -6 -18   0 342.217 517.071   2 
  -6 -18  -1 1694.12 694.382   2 
  -6 -18  -2 8791.15 1368.61   2 
  -6 -18  -3 71.1765 502.417   2 
  -6 -18  -4 7787.84 1311.68   2 
  -6 -18  -5 5785.47 1203.24   2 
  -6 -18  -6 48258.0 3306.67   2 
  -6  18  -6 53510.2 3464.18   1 
  -6  18  -7 301.603 613.681   1 
  -6 -19  11 1314.71 774.712   2 
   6  19 -10 12076.5 1648.79   1 
  -6 -19  10 11509.6 1532.68   2 
  -6 -19   9 7976.55 1371.09   2 
   6  19  -9 5149.70 1124.18   1 
  -6 -19   8 53845.8 3277.65   2 
   6  19  -8 59407.5 3449.25   1 
  -6 -19   7 1173.64 687.974   2 
   6  19  -7 2109.68 841.960   1 
   6  19  -6 35883.0 2602.01   1 
  -6 -19   6 31578.1 2527.53   2 
  -6 -19   5 5658.61 1137.21   2 
   6  19  -5 5422.82 992.988   1 
  -6 -19   4 20127.1 1975.84   2 
  -6 -19   3 2034.86 718.850   2 
  -6 -19   2 8942.01 1350.84   2 
  -6 -19   1 19142.5 1926.64   2 
  -6 -19   0 3103.32 886.142   2 
  -6 -19  -1 18206.2 1928.25   2 
  -6 -19  -2 1287.49 740.549   2 
  -6 -19  -3 16951.5 1897.42   2 
  -6 -19  -4-920.641 915.113   2 
  -6 -19  -5 1540.10 798.107   2 
  -6 -20  10 2857.75 909.746   2 
   6  20  -9-13.1450 593.346   1 
  -6 -20   9 419.780 685.680   2 
  -6 -20   8 6733.25 1314.13   2 
   6  20  -8 4180.30 1121.20   1 
   6  20  -7 2751.31 919.656   1 
  -6 -20   7 3178.03 887.845   2 
   6  20  -6 1943.36 687.852   1 
  -6 -20   6 2730.58 896.261   2 
  -6 -20   5 16362.7 1799.79   2 
  -6 -20   4 2866.25 882.106   2 
  -6 -20   3 23442.0 2127.42   2 
  -6 -20   2 3853.45 930.419   2 
  -6 -20   1 10780.7 1482.24   2 
  -6 -20   0 3.70850 592.525   2 
  -6 -20  -1-437.079 549.108   2 
  -6 -20  -2 4489.06 1033.48   2 
  -6 -20  -3 5344.34 1065.59   2 
  -6 -20  -4 6640.29 1241.22   2 
  -6 -21   9 9279.87 1422.80   2 
   6  21  -8 2717.33 876.900   1 
  -6 -21   8 1458.93 694.244   2 
   6  21  -7 30271.8 2495.94   1 
  -6 -21   7 28174.1 2389.37   2 
  -6 -21   6 9723.50 1443.25   2 
  -6 -21   5 9794.59 1447.56   2 
  -6 -21   4 15261.7 1767.91   2 
  -6 -21   3 8087.96 1326.63   2 
  -6 -21   2 5947.13 1184.30   2 
  -6 -21   1-71.5103 645.502   2 
  -6 -21   0 25383.3 2264.63   2 
  -6 -21  -1 983.002 642.087   2 
  -6 -21  -2 1895.39 757.621   2 
  -6 -21  -3 1776.35 806.141   2 
  -6 -22   7 4493.33 1095.48   2 
  -6 -22   6 3124.79 926.748   2 
  -6 -22   5 10491.6 1482.31   2 
  -6 -22   4-1856.57 737.115   2 
  -6 -22   3 4701.11 1007.50   2 
  -6 -22   2 2084.81 739.283   2 
  -6 -22   1 5892.84 1174.99   2 
  -6 -22   0 1206.40 534.469   2 
  -6 -22  -1 550.982 523.269   2 
  -6 -23   4-664.838 745.364   2 
  -6 -23   3 18123.2 1915.06   2 
  -6 -23   2 447.425 563.326   2 
   7   0 -17 4353.32 1059.68   1 
   7   0 -16 290.251 470.961   1 
   7   0 -15 7964.79 1268.33   1 
   7   0 -14-105.988 510.751   1 
   7   0 -13 44955.3 2733.98   1 
   7   0 -12-332.786 504.439   1 
   7   0 -11 53749.5 2696.01   1 
   7   0 -10 317.162 375.326   1 
   7   0  -9 79097.8 2908.47   1 
   7   0  -8-600.336 417.065   1 
  -7   0   8 490.455 482.102   2 
  -7   0   7 245867. 4990.89   2 
  -7   0   6-13.1802 348.676   2 
   7   0  -6 468.636 330.203   2 
  -7   0   5 4258.46 654.313   2 
   7   0  -5 3748.83 573.480   2 
  -7   0   4 31.1935 276.725   2 
   7   0  -4-73.1922 323.035   2 
  -7   0   3 9634.99 856.017   2 
   7   0  -3 10359.6 872.099   2 
   7   0  -2-61.7977 241.091   2 
  -7   0   2 170.680 265.483   2 
   7   0  -1 57129.5 1234.97   1 
  -7   0   1 56899.7 1982.47   2 
   7   0   0 132.979 85.5868   1 
  -7   0   0 41.4748 271.260   2 
  -7   0  -1 4767.75 720.202   2 
   7   0   1 3002.11 253.465   1 
   7   0   2 85.2157 97.1805   1 
  -7   0  -2 33.0694 345.906   2 
  -7   0  -2 362.017 185.382   1 
   7   0   3 28980.5 963.792   1 
  -7   0  -3 29039.8 1067.23   1 
  -7   0  -4 22.9827 155.736   1 
  -7   0  -5 80.2544 233.558   1 
  -7   0  -6 487.242 265.919   1 
  -7   0  -7 119435. 3017.12   1 
  -7   0  -8-341.628 322.893   1 
  -7   0  -9 1608.11 506.108   1 
  -7   0 -10 4.82538 345.162   1 
  -7   0 -11 2205.71 579.087   1 
  -7   0 -12 65.3085 383.755   1 
  -7   0 -13 138.221 397.609   1 
   7  -1 -17 1751.06 746.902   1 
   7   1 -17 2335.77 850.677   1 
   7  -1 -16 274.019 580.462   1 
   7   1 -16 816.107 542.840   1 
   7   1 -15 67.4204 545.029   1 
   7  -1 -15 33.5191 524.454   1 
   7   1 -14 1957.72 703.464   1 
   7  -1 -14 3108.98 855.969   1 
   7  -1 -13 30657.4 2259.54   1 
   7   1 -13 30181.6 2206.94   1 
   7  -1 -12-358.242 406.914   1 
   7   1 -12-397.571 499.455   1 
   7  -1 -11 682.768 501.286   1 
   7   1 -11 148.416 399.544   1 
   7  -1 -10 42.1599 354.214   1 
   7   1 -10 63.0787 351.164   1 
   7   1  -9-201.980 383.335   1 
  -7  -1   8 3472.55 755.203   2 
   7   1  -8 1404.19 402.310   1 
  -7   1   7 1978.64 603.374   2 
   7   1  -7 895.052 355.018   1 
  -7  -1   7 1947.40 652.240   2 
  -7  -1   6 8759.63 955.062   2 
   7   1  -6 9051.30 818.371   1 
  -7   1   6 10983.4 1027.24   2 
   7  -1  -6 8845.88 881.678   2 
   7   1  -5 52102.7 1763.12   1 
  -7   1   5 53545.0 2064.30   2 
  -7  -1   5 56091.5 2237.62   2 
   7  -1  -5 53955.1 2000.85   2 
   7   1  -5 54188.1 2108.80   2 
   7   1  -4 6389.93 565.024   1 
  -7   1   4 5969.31 705.088   2 
  -7  -1   4 7413.51 833.074   2 
   7  -1  -4 6364.03 678.840   2 
   7   1  -4 6814.03 750.935   2 
  -7   1   3 14026.1 1017.65   2 
  -7  -1   3 14294.0 1100.22   2 
   7  -1  -3 12941.8 957.430   2 
   7   1  -3 13145.3 1009.93   2 
  -7   1   2 15692.5 1025.79   2 
  -7  -1   2 14516.9 1074.86   2 
   7  -1  -2 16105.1 1057.69   2 
   7   1  -2 15612.1 1106.85   2 
   7   1  -1 596.456 108.644   1 
   7   1  -1 151.591 69.6909   1 
  -7   1   1 684.047 320.551   2 
  -7  -1   1 554.416 343.281   2 
   7  -1  -1 767.124 229.076   1 
   7  -1   0 13455.9 621.811   1 
  -7   1   0 13050.2 924.250   2 
  -7  -1   0 13232.8 1073.29   2 
   7  -1   1 215926. 2416.11   1 
  -7   1  -1 206669. 3815.47   2 
  -7  -1  -1 207519. 4319.92   2 
  -7   1  -2 55581.3 2130.81   2 
  -7  -1  -2 54611.0 2386.38   2 
  -7  -1  -2 54118.9 1069.11   1 
   7  -1   2 55966.1 1339.13   1 
  -7   1  -2 58597.2 1683.32   1 
  -7   1  -3 183665. 2961.69   1 
   7  -1   3 180616. 2624.44   1 
  -7  -1  -3 184412. 2353.33   1 
  -7  -1  -4 33144.8 1148.51   1 
   7  -1   4 34480.6 1263.02   1 
  -7   1  -4 36546.7 1413.03   1 
  -7  -1  -5 177232. 2961.08   1 
  -7   1  -5 175894. 3290.59   1 
  -7   1  -6 13746.2 1000.25   1 
  -7  -1  -6 15387.5 993.147   1 
  -7   1  -7 65690.3 2280.44   1 
  -7  -1  -7 68772.9 2233.56   1 
  -7   1  -8 19811.9 1357.56   1 
  -7  -1  -8 19925.3 1314.04   1 
  -7  -1  -9 21664.2 1447.88   1 
  -7   1  -9 20485.9 1459.03   1 
  -7  -1 -10 2718.47 617.984   1 
  -7   1 -10 2530.24 573.768   1 
  -7  -1 -11 19012.0 1530.15   1 
  -7   1 -11 16730.5 1490.43   1 
  -7  -1 -12 722.264 377.982   1 
  -7   1 -12 814.133 406.471   1 
  -7   1 -13-228.656 465.091   1 
   7  -2 -17 2597.55 947.482   1 
   7   2 -17 2346.47 814.850   1 
   7  -2 -16-239.770 650.998   1 
   7   2 -16 640.626 587.803   1 
   7  -2 -15 7402.93 1206.00   1 
   7   2 -15 8355.69 1283.81   1 
   7  -2 -14 25363.5 2152.76   1 
   7   2 -14 27302.8 2265.28   1 
   7  -2 -13 49174.9 2858.98   1 
   7   2 -13 49406.3 2826.19   1 
   7  -2 -12 38003.8 2414.64   1 
   7   2 -12 40252.2 2434.28   1 
   7   2 -11 57365.8 2765.65   1 
   7   2 -10 61829.5 2718.16   1 
   7   2  -9 86442.2 3030.15   1 
  -7  -2   9 86695.4 3307.48   2 
   7   2  -8 127000. 3445.62   1 
  -7  -2   8 119629. 3741.00   2 
   7   2  -7 113387. 3063.39   1 
  -7  -2   7 116745. 3545.77   2 
   7   2  -6 37096.9 1607.37   1 
  -7   2   6 35560.1 1734.42   2 
  -7  -2   6 34194.3 1887.02   2 
   7  -2  -6 38511.7 1733.55   2 
   7   2  -5 5983.64 606.867   1 
  -7  -2   5 5818.60 779.058   2 
  -7   2   5 5690.50 684.634   2 
   7  -2  -5 5675.49 644.579   2 
   7   2  -5 5305.95 685.752   2 
   7   2  -4 18741.4 940.391   1 
  -7   2   4 18275.2 1137.11   2 
  -7  -2   4 16448.9 1221.70   2 
   7  -2  -4 19617.9 1160.62   2 
   7   2  -4 18213.6 1231.41   2 
   7   2  -3 228.084 250.465   2 
   7   2  -3-112.442 125.417   1 
  -7   2   3-107.153 332.612   2 
  -7  -2   3 438.214 346.188   2 
   7  -2  -3 197.111 234.800   2 
   7   2  -2 13538.1 529.289   1 
  -7   2   2 14660.1 927.672   2 
  -7  -2   2 14149.4 1121.48   2 
   7  -2  -2 14631.0 961.440   2 
   7   2  -2 15370.4 1129.34   2 
   7  -2  -1 26446.4 1127.26   1 
  -7   2   1 27151.9 1226.74   2 
  -7  -2   1 25863.8 1511.86   2 
   7  -2   0 21055.0 908.193   1 
  -7   2   0 20396.8 1082.52   2 
  -7  -2   0 19902.4 1379.93   2 
  -7   2  -1 30395.6 1372.89   2 
  -7  -2  -1 28749.0 1755.88   2 
   7  -2   1 28964.1 1034.68   1 
  -7   2  -2 2044.99 421.592   1 
  -7   2  -2 1990.07 450.436   2 
  -7  -2  -2 2677.15 660.676   2 
   7  -2   2 1557.24 285.780   1 
  -7   2  -3 14617.4 944.469   1 
   7  -2   3 15599.0 849.793   1 
  -7  -2  -3 14686.7 600.388   1 
  -7   2  -4 3611.11 539.242   1 
   7  -2   4 4000.99 484.715   1 
  -7  -2  -4 3968.22 399.511   1 
  -7   2  -5 2253.10 500.273   1 
  -7  -2  -5 2059.86 375.855   1 
   7  -2   5 2476.81 422.904   1 
   7  -2   6 55280.0 1904.45   1 
  -7   2  -6 53633.6 2061.02   1 
  -7  -2  -6 55081.9 1796.22   1 
  -7   2  -7 31277.9 1652.37   1 
  -7  -2  -7 32816.8 1512.67   1 
  -7   2  -8 17859.3 1332.50   1 
  -7  -2  -8 18980.4 1254.39   1 
  -7  -2  -9 6114.46 778.661   1 
  -7   2  -9 5614.99 803.572   1 
  -7   2 -10 42219.1 2193.13   1 
  -7  -2 -10 44334.7 2134.94   1 
  -7  -2 -11 3708.35 677.079   1 
  -7   2 -11 4154.30 798.652   1 
  -7  -2 -12 1885.78 509.017   1 
  -7   2 -12 2487.37 707.497   1 
  -7   2 -13 3386.58 806.895   1 
   7   3 -17 681.165 508.646   1 
   7  -3 -16 7115.18 1277.24   1 
   7   3 -16 7010.25 1222.02   1 
   7  -3 -15 7827.24 1342.99   1 
   7   3 -15 9846.27 1437.28   1 
   7  -3 -14 25060.7 2212.36   1 
   7   3 -14 23658.1 2088.30   1 
   7  -3 -13 3647.35 879.961   1 
   7   3 -13 3152.79 882.173   1 
   7   3 -12 6114.19 1024.63   1 
   7   3 -11 7077.97 1035.95   1 
   7   3 -10 3262.10 708.944   1 
  -7  -3   9 1498.44 574.173   2 
   7   3  -9 255.616 322.960   1 
  -7  -3   8 8530.34 1111.85   2 
   7   3  -8 7181.17 899.477   1 
   7   3  -7 26300.4 1476.54   1 
  -7  -3   7 27029.6 1775.52   2 
   7   3  -6 53106.9 1922.65   1 
  -7  -3   6 50771.3 2304.43   2 
   7  -3  -6 56161.8 2074.73   2 
  -7   3   5 1764.67 423.157   2 
  -7  -3   5 794.707 418.182   2 
   7   3  -5 574.323 222.059   1 
   7  -3  -5 1610.22 392.362   2 
  -7   3   4 10939.3 853.688   2 
   7   3  -4 11063.1 711.657   1 
   7  -3  -4 10697.8 828.795   2 
  -7  -3   4 11001.4 1044.77   2 
   7   3  -4 11376.2 1008.19   2 
   7   3  -3 2432.46 465.807   2 
  -7   3   3 2600.98 438.906   2 
  -7  -3   3 2183.38 524.917   2 
   7   3  -3 2863.37 320.377   1 
   7  -3  -3 2669.81 426.787   2 
   7   3  -2 6260.23 782.904   2 
  -7   3   2 7233.49 626.098   2 
  -7  -3   2 7480.99 882.289   2 
   7  -3  -2 7475.47 663.898   2 
   7   3  -2 6397.08 362.143   1 
   7  -3  -1 3644.56 474.443   1 
  -7   3   1 3300.80 426.886   2 
  -7  -3   1 3637.40 603.910   2 
   7  -3   0 94406.5 2159.84   1 
  -7   3   0 91138.6 2076.59   2 
  -7  -3   0 91789.6 3074.81   2 
   7  -3   1 48581.9 1485.59   1 
  -7   3  -1 45675.8 1541.99   2 
  -7  -3  -1 44897.1 2266.15   2 
  -7  -3  -2 145461. 4208.42   2 
  -7   3  -2 154502. 3260.87   1 
   7  -3   2 150445. 2680.44   1 
  -7   3  -2 147738. 2957.42   2 
  -7  -3  -3 50425.1 992.160   1 
  -7   3  -3 53177.3 1917.33   1 
   7  -3   3 54975.1 1697.32   1 
   7  -3   4 172900. 3141.53   1 
  -7  -3  -4 168260. 2320.42   1 
  -7   3  -4 164692. 3416.71   1 
   7  -3   5 63841.5 2024.11   1 
  -7   3  -5 63694.5 2206.81   1 
  -7  -3  -5 68169.2 1740.64   1 
   7  -3   6 215903. 3865.98   1 
  -7   3  -6 210703. 4214.99   1 
  -7  -3  -6 213253. 3464.61   1 
  -7   3  -7 8706.41 960.939   1 
  -7  -3  -7 8947.71 797.402   1 
  -7   3  -8 38090.4 1982.18   1 
  -7  -3  -8 36268.7 1704.88   1 
  -7   3  -9 3438.38 686.551   1 
  -7  -3  -9 3068.37 567.623   1 
  -7   3 -10 23524.5 1716.30   1 
  -7  -3 -10 22438.4 1538.67   1 
  -7   3 -11 921.242 493.289   1 
  -7  -3 -11 693.776 390.511   1 
  -7   3 -12 856.850 524.678   1 
  -7  -3 -12 627.000 336.669   1 
  -7   3 -13 379.674 385.965   1 
   7  -4 -16 17993.6 1967.17   1 
   7   4 -16 18524.8 1934.36   1 
   7  -4 -15 722.187 668.467   1 
   7   4 -15 588.405 647.361   1 
   7  -4 -14 32502.6 2447.39   1 
   7   4 -14 27630.9 2202.83   1 
   7   4 -13 14573.9 1588.32   1 
   7   4 -12 188776. 5299.42   1 
   7   4 -11 7222.93 1069.85   1 
  -7  -4  10 138167. 4449.86   2 
   7   4 -10 136169. 4033.37   1 
  -7  -4   9 20049.6 1689.98   2 
   7   4  -9 18422.0 1425.36   1 
  -7  -4   8 221960. 5279.24   2 
   7   4  -8 226288. 4638.85   1 
  -7  -4   7 2833.56 670.854   2 
   7   4  -7 2000.55 470.543   1 
   7  -4  -6 85446.0 2541.37   2 
   7   4  -6 82450.2 2410.58   1 
  -7  -4   5 10873.2 1131.74   2 
   7  -4  -5 9925.03 827.652   2 
   7   4  -5 11491.0 831.505   1 
   7  -4  -4 15888.6 969.238   2 
  -7  -4   4 15067.7 1277.69   2 
   7   4  -4 15647.0 855.952   1 
  -7   4   4 17087.4 1016.22   2 
   7   4  -3 173.451 147.697   1 
  -7   4   3 218.116 205.999   2 
  -7  -4   3 0.56513 412.094   2 
   7  -4  -3 122.848 228.783   2 
   7   4  -2 8270.32 908.408   2 
  -7   4   2 8564.94 639.222   2 
   7   4  -2 7989.44 415.470   1 
  -7  -4   2 8802.74 959.264   2 
   7  -4  -2 9431.34 687.744   2 
   7  -4  -1-128.222 213.511   1 
  -7   4   1 8.62988 200.493   2 
  -7  -4   1-313.262 394.355   2 
  -7   4   0 40632.8 1271.66   2 
   7  -4   0 39140.7 1522.20   1 
  -7  -4   0 39607.0 2165.72   2 
  -7  -4  -1 1950.71 670.644   2 
   7  -4   1 1975.33 385.319   1 
  -7   4  -1 1822.26 315.898   2 
  -7  -4  -2 10270.2 1217.07   2 
  -7   4  -2 9706.99 940.609   1 
  -7   4  -2 9480.00 712.257   2 
   7  -4   2 9727.00 763.778   1 
   7  -4   3 3918.71 511.435   1 
  -7  -4  -3 3699.65 276.425   1 
  -7   4  -3 3647.71 552.550   1 
  -7   4  -4 3033.37 579.752   1 
   7  -4   4 2726.43 470.153   1 
  -7  -4  -4 2729.55 323.105   1 
  -7   4  -5 620.168 306.784   1 
   7  -4   5 830.821 311.323   1 
  -7  -4  -5 378.793 195.592   1 
  -7  -4  -6 30917.2 1324.39   1 
  -7   4  -6 31438.0 1746.70   1 
  -7   4  -7 3160.12 624.312   1 
  -7  -4  -7 3238.40 533.697   1 
  -7   4  -8 49299.8 2310.35   1 
  -7  -4  -8 46980.4 1920.91   1 
  -7   4  -9 3066.63 637.403   1 
  -7  -4  -9 3306.87 614.822   1 
  -7   4 -10 11551.3 1242.95   1 
  -7  -4 -10 11599.6 1105.98   1 
  -7   4 -11 1413.33 510.172   1 
  -7  -4 -11 1518.90 500.613   1 
  -7   4 -12 8652.76 1183.80   1 
  -7   4 -13 4189.39 927.703   1 
  -7   4 -14 904.972 458.731   1 
   7  -5 -16 2581.09 931.304   1 
   7   5 -16 784.879 575.579   1 
   7  -5 -15 1302.57 753.736   1 
   7   5 -15 658.708 610.858   1 
   7   5 -14 22302.5 2032.48   1 
   7   5 -13 1873.15 753.190   1 
   7   5 -12 17351.5 1758.72   1 
   7   5 -11 4849.08 922.986   1 
  -7  -5  10 4834.80 972.082   2 
   7   5 -10 3255.78 701.014   1 
  -7  -5   9 1289.50 489.793   2 
   7   5  -9 3337.49 680.780   1 
  -7  -5   8 998.052 648.640   2 
   7   5  -8 336.270 359.469   1 
  -7  -5   7 7274.38 985.438   2 
   7  -5  -7 7748.67 793.753   2 
   7   5  -7 7531.92 829.641   1 
   7  -5  -6 64812.7 2168.06   2 
  -7  -5   6 62412.2 2720.65   2 
   7   5  -6 61129.0 2101.68   1 
   7   5  -5 2427.04 397.721   1 
   7  -5  -5 2411.89 437.307   2 
  -7  -5   5 1475.40 419.874   2 
   7  -5  -4 16998.7 979.918   2 
  -7  -5   4 15617.3 1335.98   2 
   7   5  -4 15026.3 866.247   1 
   7   5  -3 933.509 221.942   1 
  -7  -5   3 503.158 393.266   2 
   7  -5  -3 1142.36 286.620   2 
  -7   5   2 11511.0 687.500   2 
   7  -5  -2 12066.6 946.576   1 
  -7  -5   2 13165.1 1235.31   2 
   7   5  -2 11786.2 577.093   1 
   7  -5  -2 11610.2 731.274   2 
  -7   5   1 505.168 177.329   2 
   7  -5  -1 583.320 341.100   1 
  -7  -5   1 745.161 410.541   2 
  -7   5   0 57139.4 1329.50   2 
   7  -5   0 58455.0 2006.02   1 
  -7  -5   0 54488.9 2614.93   2 
  -7  -5  -1 945.385 440.078   2 
  -7   5  -1 1580.39 262.022   2 
  -7  -5  -2 171058. 4783.77   2 
   7  -5   2 174691. 3291.62   1 
  -7   5  -2 177960. 3993.05   1 
  -7   5  -2 177630. 2632.73   2 
   7  -5   3 403.807 222.792   1 
  -7   5  -3 774.997 398.809   1 
  -7  -5  -3 226.133 104.238   1 
  -7  -5  -4 121197. 1989.94   1 
   7  -5   4 123866. 2963.10   1 
  -7  -5  -5 6416.61 552.118   1 
   7  -5   5 6630.61 735.038   1 
  -7   5  -5 7052.11 886.596   1 
  -7  -5  -6 282108. 3940.14   1 
  -7   5  -6 281251. 5282.42   1 
  -7   5  -7 713.259 323.890   1 
  -7  -5  -7 631.837 277.237   1 
  -7  -5  -8 11757.5 1007.08   1 
  -7   5  -8 10767.6 1140.14   1 
  -7  -5  -9 906.403 353.351   1 
  -7   5  -9 719.076 397.420   1 
  -7   5 -10 27763.6 1954.71   1 
  -7  -5 -10 29254.6 1715.49   1 
  -7  -5 -11-204.000 294.760   1 
  -7   5 -11 661.462 495.551   1 
  -7   5 -12 7852.87 1182.09   1 
  -7   5 -13 224.640 413.735   1 
  -7   5 -14 1393.13 611.692   1 
   7  -6 -16 12260.1 1677.74   1 
   7   6 -16 11229.3 1529.30   1 
   7   6 -15 3787.30 957.912   1 
   7   6 -14 26491.5 2229.32   1 
   7   6 -13 874.954 607.530   1 
   7   6 -12 102154. 3927.46   1 
  -7  -6  11 49358.7 2845.23   2 
   7   6 -11 50444.7 2657.72   1 
  -7  -6  10 75041.7 3381.19   2 
   7   6 -10 79795.8 3182.47   1 
  -7  -6   9 14920.1 1478.14   2 
   7   6  -9 15742.0 1369.96   1 
  -7  -6   8 110884. 3872.24   2 
   7   6  -8 113504. 3337.63   1 
   7  -6  -7 22958.5 1351.20   2 
  -7  -6   7 24784.8 1821.08   2 
   7   6  -7 23930.7 1458.29   1 
   7  -6  -6 65018.3 2134.60   2 
  -7  -6   6 68545.7 2937.98   2 
   7   6  -6 67135.3 2248.84   1 
  -7  -6   5 2844.64 434.057   1 
   7   6  -5 2897.48 447.521   1 
   7  -6  -5 2292.40 396.024   2 
  -7  -6   5 2839.93 617.970   2 
  -7  -6   4 2284.05 353.908   1 
   7   6  -4 1835.59 327.254   1 
   7  -6  -4 1996.36 366.380   2 
  -7  -6   4 2336.45 605.027   2 
   7   6  -3 1259.66 275.620   1 
  -7  -6   3 1135.74 251.676   1 
   7  -6  -3 1226.88 283.020   2 
  -7  -6   3 1130.47 545.430   2 
  -7  -6   2 43695.0 1136.79   1 
   7   6  -2 41821.5 1223.13   1 
   7  -6  -2 44908.3 1922.00   1 
  -7  -6   2 40308.1 2220.05   2 
   7  -6  -2 43462.2 1300.13   2 
  -7  -6   1 15874.9 587.733   1 
  -7   6   1 16397.3 661.190   2 
   7  -6  -1 17456.5 1200.20   1 
  -7  -6   1 16016.8 1457.47   2 
  -7  -6   0 127.885 442.523   2 
  -7   6   0 407.538 113.737   2 
  -7  -6   0 225.082 78.2874   1 
  -7   6  -1 19459.9 664.244   2 
  -7  -6  -1 18634.3 1583.25   2 
  -7  -6  -2 11030.7 1314.07   2 
   7  -6   2 14052.3 1025.05   1 
  -7  -6  -2 11620.4 495.389   1 
  -7   6  -2 11741.6 594.752   2 
  -7   6  -2 11980.8 1145.02   1 
  -7   6  -3 848.112 229.950   2 
   7  -6   3 388.129 242.536   1 
  -7  -6  -3 796.055 169.694   1 
  -7  -6  -3 546.600 173.631   1 
  -7   6  -3 795.567 366.852   1 
  -7  -6  -4 9368.89 598.537   1 
  -7   6  -4 9646.26 1066.56   1 
   7  -6   4 10505.0 925.230   1 
  -7   6  -5 25266.2 1664.10   1 
  -7  -6  -5 25360.7 1089.38   1 
  -7  -6  -6 7227.97 686.640   1 
  -7   6  -6 7872.95 990.454   1 
  -7   6  -7 2522.40 551.149   1 
  -7  -6  -7 2436.95 437.261   1 
  -7  -6  -8 36867.8 1707.51   1 
  -7   6  -8 37962.0 2167.60   1 
  -7   6  -9 4609.97 814.571   1 
  -7  -6  -9 5844.40 755.821   1 
  -7   6 -10 5996.58 956.265   1 
  -7  -6 -10 7809.34 922.116   1 
  -7   6 -11 1972.41 576.260   1 
  -7   6 -12 4406.17 929.625   1 
  -7   6 -13 3857.17 856.708   1 
  -7   6 -14 4050.21 961.545   1 
   7   7 -16 723.045 520.227   1 
   7   7 -15 11815.2 1525.64   1 
   7   7 -14 1581.61 637.492   1 
   7   7 -13 7383.58 1174.25   1 
   7   7 -12 107.490 603.203   1 
  -7  -7  11 2109.23 807.385   2 
   7   7 -11 419.284 413.368   1 
   7   7 -10-171.744 472.218   1 
  -7  -7  10 819.637 606.585   2 
   7   7  -9 2437.58 619.833   1 
  -7  -7   9 1623.25 652.701   2 
   7   7  -8 57.8638 299.910   1 
  -7  -7   8 411.857 473.545   2 
   7  -7  -7 36128.6 1682.38   2 
  -7  -7   7 32502.5 2107.40   2 
   7   7  -7 35883.6 1807.30   1 
  -7  -7   6 3751.83 549.156   1 
   7   7  -6 3423.64 556.301   1 
   7  -7  -6 3688.18 545.654   2 
  -7  -7   6 3131.36 786.638   2 
   7   7  -5 6702.60 680.398   1 
  -7  -7   5 6148.80 637.663   1 
   7  -7  -5 6419.38 634.856   2 
  -7  -7   5 5175.38 851.157   2 
  -7  -7   4 8341.22 680.116   1 
   7   7  -4 9562.44 769.623   1 
   7  -7  -4 10636.3 747.626   2 
  -7  -7   4 8420.00 1060.68   2 
  -7  -7   3 68201.2 1739.32   1 
   7  -7  -3 67666.6 1668.41   2 
  -7  -7   3 64219.3 2832.84   2 
   7   7  -3 66831.3 1849.37   1 
   7  -7  -2 6738.81 821.998   1 
  -7  -7   2 6175.73 479.497   1 
   7   7  -2 6472.98 559.924   1 
   7  -7  -2 5458.66 444.812   2 
  -7  -7   2 7955.83 1083.00   2 
  -7  -7   1 52410.0 1226.79   1 
   7  -7  -1 55208.2 2198.82   1 
  -7  -7   1 54201.9 2727.27   2 
  -7  -7   0 19860.1 686.052   1 
   7  -7   0 18945.6 1296.79   1 
  -7  -7   0 19233.1 1689.49   2 
  -7  -7  -1 56774.7 1139.67   1 
   7  -7   1 63211.0 2298.86   1 
  -7  -7  -1 57862.1 2841.35   2 
  -7  -7  -2 82962.2 3421.85   2 
   7  -7   2 77678.5 2489.29   1 
  -7   7  -2 83417.5 2972.12   1 
  -7  -7  -2 82350.3 1621.06   1 
  -7  -7  -3 60577.4 1506.42   1 
  -7   7  -3 58220.1 1283.83   2 
  -7   7  -3 57197.1 2547.62   1 
  -7   7  -4 51481.4 2406.82   1 
  -7   7  -5 139582. 3975.53   1 
  -7  -7  -5 139415. 2625.11   1 
  -7  -7  -6 58085.0 1859.29   1 
  -7   7  -6 55310.6 2569.92   1 
  -7  -7  -7 7706.95 754.076   1 
  -7   7  -7 6897.57 996.143   1 
  -7  -7  -8 31106.3 1585.39   1 
  -7   7  -8 30016.5 2042.44   1 
  -7   7  -9 5232.38 877.088   1 
  -7  -7  -9 5961.40 764.693   1 
  -7  -7 -10 20499.1 1454.98   1 
  -7   7 -10 17756.4 1627.21   1 
  -7   7 -11 4052.56 863.601   1 
  -7   7 -12 3161.60 767.884   1 
  -7   7 -13 1158.12 648.014   1 
  -7   7 -14 2619.90 803.507   1 
   7   8 -16 967.192 535.308   1 
   7   8 -15 6124.57 1165.39   1 
   7   8 -14 13442.4 1601.04   1 
   7   8 -13 32631.1 2379.04   1 
   7   8 -12 1227.56 497.384   1 
  -7  -8  11 116063. 4475.94   2 
   7   8 -11 113697. 4037.16   1 
  -7  -8  10 24369.0 2033.07   2 
   7   8 -10 22967.1 1754.54   1 
  -7  -8   9 90068.9 3751.40   2 
   7   8  -9 84652.5 3144.23   1 
   7   8  -8-790.055 510.612   1 
  -7  -8   8 459.557 455.710   2 
   7   8  -7 86816.6 2838.13   1 
   7  -8  -7 83125.6 2525.05   2 
  -7  -8   7 83369.2 3468.21   2 
   7   8  -6 10227.4 935.565   1 
  -7  -8   6 12728.1 1001.11   1 
   7  -8  -6 9963.28 841.756   2 
  -7  -8   6 11812.5 1341.27   2 
  -7  -8   5 11505.6 892.232   1 
   7   8  -5 11579.8 967.756   1 
   7  -8  -5 11275.7 823.521   2 
  -7  -8   5 10957.0 1260.63   2 
   7   8  -4 1608.88 394.435   1 
  -7  -8   4 1573.62 350.192   1 
   7  -8  -4 1415.63 290.796   2 
  -7  -8   4 1732.24 482.566   2 
   7   8  -3 94.5314 194.325   1 
  -7  -8   3 170.753 185.533   1 
   7  -8  -3 129.121 138.182   2 
  -7  -8   3 437.942 543.473   2 
   7  -8  -2 94.8403 113.836   2 
  -7  -8   2 39.9680 154.315   1 
   7   8  -2 387.328 238.761   1 
  -7  -8   2-236.614 536.390   2 
  -7  -8   1 41620.4 1247.08   1 
  -7  -8   1 40620.2 2457.43   2 
  -7  -8   0 24404.7 898.241   1 
  -7  -8   0 23123.0 1869.32   2 
  -7  -8  -1 334.882 492.752   2 
  -7  -8  -1 672.571 199.008   1 
  -7  -8  -2-360.194 542.565   2 
  -7  -8  -2 133.763 188.555   1 
  -7   8  -3 998.761 492.085   1 
  -7  -8  -3 1282.15 280.277   1 
  -7   8  -4 98.5562 111.861   2 
  -7   8  -4-146.565 563.180   1 
  -7   8  -4 38.9188 126.171   2 
  -7   8  -5 25041.6 951.733   2 
  -7   8  -5 26035.4 1862.47   1 
  -7   8  -6-119.020 459.399   1 
  -7  -8  -6 25.4838 205.491   1 
  -7  -8  -7 47849.3 1871.04   1 
  -7   8  -7 45246.4 2503.63   1 
  -7  -8  -8 1403.59 402.821   1 
  -7   8  -8 1569.51 582.599   1 
  -7   8  -9 20086.7 1722.15   1 
  -7  -8  -9 19005.0 1329.36   1 
  -7   8 -10 5021.07 935.363   1 
  -7   8 -11 17098.4 1744.08   1 
  -7   8 -12-140.490 548.408   1 
  -7   8 -13 799.908 582.922   1 
  -7   8 -14 2845.67 755.108   1 
   7   9 -15 222.949 527.591   1 
   7   9 -14-276.145 688.760   1 
   7   9 -13 15158.3 1690.35   1 
   7   9 -12 1834.51 587.682   1 
  -7  -9  12 296.403 515.057   2 
   7   9 -11 1699.35 598.548   1 
  -7  -9  11 3171.19 948.202   2 
   7   9 -10 1685.77 434.381   1 
  -7  -9  10 3556.87 940.877   2 
  -7  -9   9 1620.95 694.555   2 
   7   9  -9 1849.52 500.581   1 
  -7  -9   8 8156.55 1200.55   2 
   7   9  -8 7440.31 932.741   1 
   7  -9  -7 6386.05 731.134   2 
  -7  -9   7 7561.21 1178.22   2 
   7   9  -7 5592.81 808.062   1 
   7   9  -6 64116.9 2410.76   1 
   7  -9  -6 62830.8 2044.53   2 
  -7  -9   6 70213.0 3210.10   2 
  -7  -9   5 52451.1 1926.35   1 
   7  -9  -5 51618.6 1708.91   2 
   7   9  -5 52766.7 2079.25   1 
  -7  -9   5 49100.6 2653.69   2 
   7  -9  -4-209.820 265.120   2 
   7   9  -4-55.0882 283.955   1 
  -7  -9   4-67.8854 234.239   1 
  -7  -9   4-529.948 478.058   2 
   7  -9  -3 4312.11 399.952   2 
   7   9  -3 4520.42 602.010   1 
  -7  -9   3 4652.46 525.066   1 
  -7  -9   3 2898.51 708.881   2 
  -7  -9   2 4966.83 515.483   1 
   7   9  -2 5204.63 586.607   1 
   7  -9  -2 4407.86 306.312   2 
  -7  -9   2 6018.36 981.132   2 
  -7  -9   1 8524.87 634.049   1 
  -7  -9   1 9949.36 1295.50   2 
  -7  -9   0 4258.51 870.955   2 
  -7  -9   0 4890.07 474.927   1 
  -7  -9  -1 108670. 2201.87   1 
  -7  -9  -1 112851. 4096.78   2 
  -7  -9  -2 15903.7 1589.83   2 
  -7  -9  -2 18549.4 970.360   1 
  -7  -9  -3 137499. 4680.27   2 
  -7  -9  -3 137444. 2618.81   1 
  -7   9  -3 140985. 4292.02   1 
  -7  -9  -4 7210.20 651.706   1 
  -7   9  -4 6437.26 950.566   1 
  -7   9  -4 4429.03 252.806   2 
  -7   9  -5 143098. 4441.01   1 
  -7   9  -6 3206.67 732.234   1 
  -7   9  -7 68936.7 3160.57   1 
  -7  -9  -7 71392.0 2342.42   1 
  -7  -9  -8 4495.08 655.959   1 
  -7   9  -8 4494.33 897.157   1 
  -7   9  -9 10654.6 1366.06   1 
  -7   9 -10 2764.94 785.068   1 
  -7   9 -11 9821.70 1386.56   1 
  -7   9 -12 346.231 516.214   1 
  -7   9 -13 213.475 453.092   1 
   7  10 -15 9532.17 1435.07   1 
   7  10 -14-275.319 617.934   1 
   7  10 -13 39416.9 2606.96   1 
  -7 -10  12 13523.7 1659.44   2 
   7  10 -12 13956.4 1538.63   1 
   7  10 -11 76208.4 3372.64   1 
  -7 -10  11 77422.0 3779.67   2 
  -7 -10  10 1636.92 631.083   2 
   7  10 -10 1074.75 461.903   1 
   7  10  -9 104578. 3604.74   1 
  -7 -10   9 100350. 4142.10   2 
   7  10  -8 37315.8 2096.86   1 
  -7 -10   8 29894.4 2231.72   2 
   7  10  -7 84483.5 3008.62   1 
  -7 -10   7 88056.4 3756.65   2 
   7  10  -6 1427.30 553.911   1 
   7 -10  -6 784.012 341.903   2 
  -7 -10   6 984.606 646.304   2 
   7  10  -5 78.6749 237.904   1 
   7 -10  -5 189.818 231.247   2 
  -7 -10   5 43.2717 276.411   1 
  -7 -10   5 398.095 509.681   2 
   7  10  -4 3633.66 575.576   1 
   7 -10  -4 2703.20 372.535   2 
  -7 -10   4 2962.47 454.420   1 
  -7 -10   4 2737.89 710.207   2 
  -7 -10   3 9794.97 787.447   1 
   7  10  -3 10011.2 919.487   1 
   7 -10  -3 9466.81 550.884   2 
  -7 -10   3 9721.87 1221.99   2 
  -7 -10   2 2099.11 688.487   2 
  -7 -10   2 2870.00 448.357   1 
  -7 -10   1 5408.70 555.812   1 
  -7 -10   1 5277.91 978.139   2 
  -7 -10   0 46010.7 1543.01   1 
  -7 -10   0 51379.8 2816.08   2 
  -7 -10  -1 11452.9 813.904   1 
  -7 -10  -1 13371.9 1535.47   2 
  -7 -10  -2-736.890 813.665   2 
  -7 -10  -2-202.960 249.853   1 
  -7 -10  -3-269.904 614.001   2 
  -7  10  -3 861.066 494.918   1 
  -7 -10  -3-72.1140 204.066   1 
  -7 -10  -4 343.578 211.456   1 
  -7  10  -4-317.380 525.305   1 
  -7  10  -5 1273.08 634.479   1 
  -7  10  -6 6881.36 1074.83   1 
  -7  10  -7 26599.1 2066.11   1 
  -7  10  -8 7201.73 1145.84   1 
  -7 -10  -8 7966.63 883.435   1 
  -7  10  -9 9384.01 1288.18   1 
  -7  10 -10 1478.18 681.940   1 
  -7  10 -11 6144.40 1127.07   1 
  -7  10 -12 7999.24 1283.90   1 
  -7  10 -13-1407.34 939.402   1 
   7  11 -15 285.012 488.381   1 
   7  11 -14 13314.2 1616.60   1 
   7  11 -13 21296.5 1971.65   1 
  -7 -11  12-19.2887 587.816   2 
   7  11 -12-103.881 473.831   1 
  -7 -11  11 1699.40 803.171   2 
   7  11 -11 1398.00 620.062   1 
  -7 -11  10 2039.60 908.393   2 
   7  11 -10 2351.59 683.599   1 
  -7 -11   9 5477.18 1088.11   2 
   7  11  -9 3908.24 756.071   1 
  -7 -11   8 66.7138 580.602   2 
   7  11  -8 540.971 475.803   1 
   7  11  -7 1921.86 561.691   1 
  -7 -11   7 2959.21 836.260   2 
   7 -11  -6 63313.5 2050.10   2 
  -7 -11   6 65068.9 3266.51   2 
   7  11  -6 66727.4 2656.88   1 
   7 -11  -5 21443.0 1093.60   2 
  -7 -11   5 24195.7 2003.67   2 
   7  11  -5 24492.8 1552.60   1 
   7  11  -4 16639.2 1258.12   1 
   7 -11  -4 15910.4 831.817   2 
  -7 -11   4 16101.1 1105.24   1 
  -7 -11   4 17246.8 1672.15   2 
   7 -11  -3 23938.3 816.356   2 
  -7 -11   3 27136.4 2114.35   2 
   7  11  -3 26399.7 1551.38   1 
  -7 -11   3 25841.6 1340.03   1 
  -7 -11   2 11505.6 866.523   1 
  -7 -11   2 12511.4 1457.16   2 
  -7 -11   1 826.017 291.271   1 
  -7 -11   1 641.717 445.215   2 
  -7 -11   0 21717.6 1145.52   1 
  -7 -11   0 24858.2 2042.55   2 
  -7 -11  -1 47669.1 1781.77   1 
  -7 -11  -1 44672.2 2710.44   2 
  -7 -11  -2 55529.2 1883.68   1 
  -7 -11  -2 57804.9 3062.74   2 
  -7 -11  -3 59716.6 3189.54   2 
  -7 -11  -3 66355.0 2050.43   1 
  -7  11  -3 63468.4 3091.71   1 
  -7  11  -4 35440.5 2396.20   1 
  -7 -11  -4 36924.1 1588.15   1 
  -7  11  -5 52442.6 2922.18   1 
  -7  11  -6 79561.3 3613.24   1 
  -7  11  -7 64469.7 3284.14   1 
  -7  11  -8 9571.23 1321.10   1 
  -7  11  -9 1094.72 611.135   1 
  -7  11 -10 2489.38 884.540   1 
  -7  11 -11 13147.6 1652.61   1 
  -7  11 -12 473.193 473.345   1 
   7  12 -14 11933.8 1534.36   1 
   7  12 -13 6844.11 1203.79   1 
   7  12 -12 43602.1 2754.28   1 
  -7 -12  12 46427.2 3079.04   2 
   7  12 -11 22127.1 1898.04   1 
  -7 -12  11 18702.5 1974.04   2 
   7  12 -10 71982.2 3305.88   1 
  -7 -12  10 63003.4 3419.82   2 
  -7 -12   9 26204.4 2203.50   2 
   7  12  -9 27132.3 1991.98   1 
  -7 -12   8 55227.2 3138.72   2 
   7  12  -8 54648.5 2698.30   1 
  -7 -12   7 21131.9 1967.56   2 
   7  12  -7 23295.7 1696.66   1 
   7 -12  -6 433.572 292.459   2 
   7  12  -6 130.891 330.807   1 
  -7 -12   6 594.168 529.774   2 
   7  12  -5 13100.8 1215.81   1 
   7 -12  -5 12277.7 829.508   2 
  -7 -12   5 11078.2 1472.28   2 
   7 -12  -4 186.870 146.812   2 
  -7 -12   4-255.404 539.248   2 
   7  12  -4 620.047 336.735   1 
   7  12  -3 3421.90 632.731   1 
   7 -12  -3 2295.62 249.121   2 
  -7 -12   3 2795.63 862.191   2 
  -7 -12   3 2846.93 502.094   1 
  -7 -12   2 1140.91 345.047   1 
  -7 -12   2 986.328 617.487   2 
  -7 -12   1 3923.85 551.059   1 
  -7 -12   1 5391.24 1011.60   2 
  -7 -12   0 38451.4 1647.66   1 
  -7 -12   0 44816.9 2768.67   2 
  -7 -12  -1-72.1663 448.035   2 
  -7 -12  -1 149.945 323.547   1 
  -7 -12  -2 23.9421 488.898   2 
  -7 -12  -2 192.022 290.007   1 
  -7 -12  -3 2095.28 784.236   2 
  -7 -12  -3 1723.84 369.786   1 
  -7 -12  -4 3681.16 921.025   2 
  -7  12  -4 3070.07 822.389   1 
  -7  12  -5 3412.63 816.939   1 
  -7  12  -6 19245.5 1887.14   1 
  -7  12  -7 3685.70 943.249   1 
  -7  12  -8 22990.2 2070.02   1 
  -7  12  -9 4505.84 988.509   1 
  -7  12 -10 9973.36 1381.51   1 
  -7  12 -11 211.339 507.408   1 
  -7  12 -12 5813.71 1171.46   1 
   7  13 -14 19266.4 1967.78   1 
  -7 -13  13 1161.10 717.426   2 
   7  13 -13 806.688 676.997   1 
  -7 -13  12 947.934 916.826   2 
   7  13 -12 898.849 688.817   1 
  -7 -13  11 451.768 552.868   2 
   7  13 -11 408.423 450.821   1 
  -7 -13  10 1711.08 824.824   2 
   7  13 -10 2145.15 718.351   1 
   7  13  -9 268.637 400.383   1 
  -7 -13   9 1350.28 724.466   2 
  -7 -13   8 12813.7 1601.99   2 
   7  13  -8 11349.3 1278.74   1 
   7  13  -7 3168.50 736.422   1 
  -7 -13   7 4669.30 1035.67   2 
  -7 -13   6 5921.37 1125.95   2 
   7  13  -6 7933.05 1042.40   1 
   7  13  -5 10782.9 1141.41   1 
  -7 -13   5 12375.5 1565.15   2 
   7  13  -4 1783.20 518.945   1 
  -7 -13   4 2277.16 741.624   2 
   7  13  -3 830.176 382.937   1 
  -7 -13   3 222.638 566.393   2 
  -7 -13   2 572.933 607.787   2 
  -7 -13   1 20744.2 1915.70   2 
  -7 -13   1 17757.7 1205.01   1 
  -7 -13   0 48021.4 1987.54   1 
  -7 -13   0 48576.8 2907.06   2 
  -7 -13  -1 187.723 510.088   2 
  -7 -13  -1 571.721 286.949   1 
  -7 -13  -2 40424.5 1752.39   1 
  -7 -13  -2 39488.3 2692.05   2 
  -7 -13  -3 2085.49 614.190   2 
  -7 -13  -4 80869.2 3880.17   2 
  -7  13  -4 78923.8 3692.25   1 
  -7  13  -5 638.640 743.784   1 
  -7  13  -6 93982.3 4209.71   1 
  -7  13  -7 1133.59 595.868   1 
  -7  13  -8 12835.0 1625.82   1 
  -7  13  -9 2072.45 808.664   1 
  -7  13 -10 5061.23 1104.57   1 
  -7  13 -11 1079.65 548.754   1 
  -7 -14  13-888.008 561.441   2 
   7  14 -13-300.474 520.948   1 
  -7 -14  12 57845.9 3560.29   2 
   7  14 -12 61282.9 3403.73   1 
   7  14 -11 4840.23 940.961   1 
  -7 -14  11 6070.42 1165.32   2 
  -7 -14  10 72674.0 3811.20   2 
   7  14 -10 65298.7 3285.08   1 
   7  14  -9 137.852 441.711   1 
  -7 -14   9-1763.28 768.565   2 
  -7 -14   8 82395.5 3966.69   2 
   7  14  -8 81332.5 3470.95   1 
  -7 -14   7 391.862 788.220   2 
   7  14  -7 3037.58 693.189   1 
   7  14  -6 11153.0 1218.45   1 
  -7 -14   6 11873.2 1538.88   2 
   7  14  -5 13694.9 1350.05   1 
  -7 -14   5 12340.2 1593.66   2 
  -7 -14   4 3109.41 887.853   2 
   7  14  -4 3786.94 757.179   1 
  -7 -14   3 207.465 484.279   2 
  -7 -14   2 30540.8 2319.74   2 
  -7 -14   1 1229.83 637.415   2 
  -7 -14   0 8655.54 1302.35   2 
  -7 -14  -1 16088.3 1742.18   2 
  -7 -14  -2 9849.04 1422.86   2 
  -7 -14  -3 712.005 652.902   2 
  -7 -14  -4 4194.54 1013.77   2 
  -7  14  -4 4206.06 950.315   1 
  -7 -14  -5 3713.17 940.295   2 
  -7  14  -5 3570.60 885.693   1 
  -7  14  -6 17854.2 1939.60   1 
  -7  14  -7 9868.29 1482.20   1 
  -7  14  -8 23890.1 2233.01   1 
  -7  14  -9 3637.88 990.884   1 
  -7  14 -10 4621.73 1113.81   1 
  -7 -15  13 20201.9 2199.33   2 
   7  15 -13 19438.4 2018.94   1 
   7  15 -12 1238.31 827.392   1 
  -7 -15  12 3139.46 1157.71   2 
   7  15 -11 141.083 645.523   1 
  -7 -15  11 256.951 685.497   2 
   7  15 -10 82.4540 575.238   1 
  -7 -15  10 95.3285 596.938   2 
  -7 -15   9 636.334 622.458   2 
   7  15  -9 1501.11 496.555   1 
  -7 -15   8 941.877 725.371   2 
   7  15  -8 399.615 560.497   1 
   7  15  -7 5663.46 969.776   1 
  -7 -15   7 5872.85 1210.54   2 
  -7 -15   6 4553.96 1033.03   2 
   7  15  -6 3815.47 814.891   1 
  -7 -15   5 26582.3 2237.43   2 
   7  15  -5 30528.6 2071.23   1 
   7  15  -4 4531.13 823.644   1 
  -7 -15   4 3072.81 894.395   2 
  -7 -15   3 513.146 638.473   2 
  -7 -15   2 15075.4 1728.54   2 
  -7 -15   1 2689.05 721.699   2 
  -7 -15   0 11322.8 1497.99   2 
  -7 -15  -1 15964.4 1773.99   2 
  -7 -15  -2 51523.0 3112.62   2 
  -7 -15  -3 2846.76 849.421   2 
  -7 -15  -4 15537.4 1792.13   2 
  -7 -15  -5 34183.2 2667.64   2 
  -7  15  -5 31522.6 2492.91   1 
  -7  15  -6 63798.2 3621.20   1 
  -7  15  -7 4628.54 1108.92   1 
  -7  15  -8 15352.0 1898.59   1 
  -7  15  -9 2183.16 744.614   1 
  -7 -16  12 29636.5 2588.83   2 
   7  16 -12 25948.6 2275.22   1 
  -7 -16  11 35708.5 2772.31   2 
   7  16 -11 30152.3 2404.41   1 
  -7 -16  10 15440.6 1858.98   2 
   7  16 -10 13375.0 1605.50   1 
  -7 -16   9 33485.7 2674.41   2 
   7  16  -9 28301.7 2195.59   1 
   7  16  -8 27007.1 2134.67   1 
  -7 -16   8 29859.2 2530.83   2 
   7  16  -7 22528.0 1887.32   1 
  -7 -16   7 21965.1 2214.37   2 
  -7 -16   6 41286.2 2888.81   2 
   7  16  -6 38535.9 2438.60   1 
  -7 -16   5 971.140 588.682   2 
   7  16  -5 3127.11 784.874   1 
   7  16  -4 3989.26 797.177   1 
  -7 -16   4 1624.40 493.577   2 
  -7 -16   3 5091.34 1100.94   2 
  -7 -16   2 18584.5 1884.26   2 
  -7 -16   1 7135.58 1256.14   2 
  -7 -16   0 262.734 471.834   2 
  -7 -16  -1 9865.82 1434.19   2 
  -7 -16  -2 6541.51 1240.40   2 
  -7 -16  -3-410.202 706.758   2 
  -7 -16  -4 4299.19 944.820   2 
  -7 -16  -5 2516.59 943.569   2 
  -7  16  -6-356.837 572.451   1 
  -7 -16  -6 1031.79 850.331   2 
  -7  16  -7 25069.5 2419.36   1 
  -7  16  -8 3618.81 914.043   1 
  -7 -17  12 81.9115 568.969   2 
   7  17 -12 887.881 672.485   1 
  -7 -17  11 1075.20 741.880   2 
   7  17 -11 710.488 638.475   1 
  -7 -17  10 134.082 648.902   2 
   7  17 -10-680.840 787.606   1 
   7  17  -9 3874.76 979.444   1 
  -7 -17   9 4257.43 1040.48   2 
  -7 -17   8 13012.9 1775.24   2 
   7  17  -8 11127.2 1452.15   1 
  -7 -17   7 21330.8 2189.35   2 
   7  17  -7 20726.7 1925.60   1 
   7  17  -6 3854.16 934.872   1 
  -7 -17   6 4662.38 1144.60   2 
   7  17  -5 7887.09 1142.97   1 
  -7 -17   5 7969.11 1285.79   2 
  -7 -17   4 4450.63 1052.97   2 
  -7 -17   3 7653.28 1225.82   2 
  -7 -17   2 14002.4 1691.06   2 
  -7 -17   1 3673.19 969.483   2 
  -7 -17   0 3124.34 891.978   2 
  -7 -17  -1 41992.1 2885.45   2 
  -7 -17  -2 5640.56 1188.63   2 
  -7 -17  -3 19246.5 2030.63   2 
  -7 -17  -4 1561.40 547.993   2 
  -7 -17  -5 71187.3 3922.98   2 
  -7 -17  -6 11467.8 1675.81   2 
  -7  17  -6 15085.1 1912.99   1 
  -7  17  -7 11044.6 1558.91   1 
   7  18 -11 22923.0 2151.19   1 
  -7 -18  11 20888.1 2176.62   2 
   7  18 -10 270.098 489.099   1 
  -7 -18  10-1187.93 833.195   2 
   7  18  -9 46640.8 2968.66   1 
  -7 -18   9 48364.5 3202.73   2 
  -7 -18   8 2106.42 820.257   2 
   7  18  -8 1503.63 662.671   1 
   7  18  -7 8258.81 1309.18   1 
  -7 -18   7 8097.90 1379.42   2 
   7  18  -6 1910.48 680.338   1 
  -7 -18   6 1189.36 801.908   2 
   7  18  -5 1349.78 615.442   1 
  -7 -18   5 2614.20 857.463   2 
  -7 -18   4 14410.3 1748.19   2 
  -7 -18   3 379.925 506.853   2 
  -7 -18   2 9318.97 1392.38   2 
  -7 -18   1 14375.9 1735.33   2 
  -7 -18   0 19270.6 2010.03   2 
  -7 -18  -1 7104.92 1305.30   2 
  -7 -18  -2-232.704 594.935   2 
  -7 -18  -3-1331.99 725.361   2 
  -7 -18  -4 413.873 637.434   2 
  -7 -18  -5 5676.79 1256.87   2 
  -7 -19  10 2859.17 873.665   2 
   7  19 -10 2755.28 844.610   1 
  -7 -19   9 219.191 632.230   2 
   7  19  -9 1592.09 752.963   1 
   7  19  -8 383.160 512.033   1 
  -7 -19   8-68.5204 578.484   2 
  -7 -19   7-396.137 648.431   2 
   7  19  -7-627.234 545.919   1 
   7  19  -6 38399.1 2606.27   1 
  -7 -19   6 33980.5 2688.79   2 
  -7 -19   5 1173.47 694.266   2 
  -7 -19   4 4883.88 1079.67   2 
  -7 -19   3 1828.52 694.749   2 
  -7 -19   2 4715.14 1026.93   2 
  -7 -19   1 5845.09 1147.44   2 
  -7 -19   0 303.010 528.740   2 
  -7 -19  -1 27088.3 2430.15   2 
  -7 -19  -2 7109.72 1322.44   2 
  -7 -19  -3 23546.6 2305.37   2 
  -7 -19  -4 1241.21 611.162   2 
   7  20  -9 7305.64 1277.97   1 
  -7 -20   8 14920.1 1811.64   2 
   7  20  -8 17583.6 1934.44   1 
   7  20  -7 9843.85 1434.59   1 
  -7 -20   7 13836.3 1742.40   2 
   7  20  -6 5693.20 1104.74   1 
  -7 -20   6 4286.88 1007.09   2 
  -7 -20   5 2373.00 817.144   2 
  -7 -20   4 4581.64 1025.55   2 
  -7 -20   3 1858.89 735.580   2 
  -7 -20   2 3803.59 998.584   2 
  -7 -20   1 1521.51 761.312   2 
  -7 -20   0 31862.9 2572.06   2 
  -7 -20  -1 121.410 532.671   2 
  -7 -20  -2 1595.47 801.837   2 
   7  21  -8-175.283 601.561   1 
  -7 -21   7 5310.62 1178.95   2 
   7  21  -7 7299.37 1288.07   1 
  -7 -21   6 11735.1 1635.61   2 
  -7 -21   5 53.8447 519.219   2 
  -7 -21   4-244.404 554.540   2 
  -7 -21   3 5603.01 1175.74   2 
  -7 -21   2-61.5629 664.477   2 
  -7 -21   1 3086.06 890.508   2 
  -7 -21   0 5646.98 1181.75   2 
  -7 -21  -1 5185.77 1134.56   2 
   8   0 -17-476.334 734.817   1 
   8   0 -16 17109.5 1861.96   1 
   8   0 -15-395.670 636.489   1 
   8   0 -14 73041.7 3571.80   1 
   8   0 -13-852.480 584.805   1 
   8   0 -12-504.630 617.860   1 
   8   0 -11-434.357 466.862   1 
   8   0 -10-288.456 391.504   1 
   8   0  -9-110.940 317.901   1 
   8   0  -8 35620.8 1872.56   1 
  -8   0   8 36152.9 2103.72   2 
  -8   0   7-412.601 392.281   2 
  -8   0   6 12244.3 1161.49   2 
  -8   0   5-261.884 351.802   2 
   8   0  -5-135.096 332.900   2 
  -8   0   4 109333. 3071.39   2 
   8   0  -4 105017. 2942.46   2 
   8   0  -3-43.9296 320.004   2 
  -8   0   3-317.588 362.904   2 
   8   0  -2 93690.0 2783.99   2 
  -8   0   2 84907.9 2626.32   2 
   8   0  -1 136.347 118.163   1 
  -8   0   1 51.4888 369.489   2 
   8   0   0 266164. 2097.35   1 
  -8   0   0 296721. 4937.68   2 
  -8   0  -1 310.805 327.976   2 
   8   0   1 83.7190 78.2976   1 
   8   0   2 435234. 3116.73   1 
  -8   0  -2 475487. 6860.51   2 
  -8   0  -3 935.102 285.308   1 
  -8   0  -4 96948.6 2129.38   1 
  -8   0  -5 81.1592 229.463   1 
  -8   0  -6 54807.8 1878.63   1 
  -8   0  -7-93.6307 224.587   1 
  -8   0  -8 1032.62 342.765   1 
  -8   0  -9 0.59939 282.555   1 
  -8   0 -10 192.606 305.751   1 
   8   1 -17 1510.24 847.679   1 
   8  -1 -16 11405.6 1544.19   1 
   8   1 -16 10422.5 1519.08   1 
   8  -1 -15 7955.76 1274.66   1 
   8   1 -15 5995.98 1105.21   1 
   8  -1 -14 48562.5 2920.41   1 
   8   1 -14 44499.4 2825.37   1 
   8  -1 -13 330.300 564.240   1 
   8   1 -13 569.122 464.940   1 
   8  -1 -12 75514.3 3346.51   1 
   8   1 -12 76178.5 3339.55   1 
   8  -1 -11 21716.3 1731.68   1 
   8   1 -11 20085.9 1665.75   1 
   8  -1 -10 20403.0 1603.49   1 
   8   1 -10 20306.3 1590.09   1 
   8   1  -9 2552.65 581.485   1 
  -8  -1   9 2373.25 633.301   2 
   8   1  -8 64768.6 2484.12   1 
  -8  -1   8 67473.8 2884.65   2 
   8   1  -7 1015.09 360.562   1 
  -8   1   7 770.236 418.112   2 
  -8  -1   7 549.280 400.755   2 
   8   1  -6 20735.8 1219.58   1 
  -8   1   6 20973.3 1421.30   2 
  -8  -1   6 22294.9 1545.36   2 
   8   1  -5 175.432 250.285   1 
  -8   1   5-101.568 325.725   2 
  -8  -1   5-217.170 366.408   2 
   8  -1  -5 101.483 260.403   2 
   8   1  -4 43949.7 1429.25   1 
  -8   1   4 45054.4 1912.71   2 
  -8  -1   4 46877.7 2107.03   2 
   8  -1  -4 45244.2 1882.45   2 
   8   1  -4 42703.9 1932.53   2 
   8   1  -3 12985.2 683.810   1 
  -8   1   3 12664.1 998.324   2 
  -8  -1   3 12617.7 1079.53   2 
   8  -1  -3 13267.2 1015.73   2 
   8   1  -3 11630.3 1003.65   2 
   8   1  -2 105983. 3059.07   2 
   8   1  -2 101402. 1531.22   1 
  -8   1   2 106962. 2797.92   2 
  -8  -1   2 109294. 3106.44   2 
   8  -1  -2 103664. 2833.68   2 
  -8   1   1 8536.40 784.152   2 
  -8  -1   1 9582.46 944.685   2 
   8  -1  -1 10621.1 626.998   1 
   8  -1   0 70802.6 1397.31   1 
  -8   1   0 72447.6 2328.35   2 
  -8  -1   0 75080.8 2665.78   2 
  -8   1  -1 4024.95 636.247   2 
   8  -1   1 3760.68 352.017   1 
   8  -1   2 10875.2 603.364   1 
  -8   1  -2 12390.2 1148.25   2 
  -8   1  -3 9972.25 1056.16   2 
   8  -1   3 11551.3 673.377   1 
  -8  -1  -3 11345.2 625.939   1 
  -8   1  -3 11843.4 823.750   1 
   8  -1   4 168.076 171.906   1 
  -8  -1  -4 171.665 176.020   1 
  -8   1  -4 226.713 253.507   1 
  -8   1  -5 1665.10 392.161   1 
  -8  -1  -5 2052.34 331.402   1 
  -8  -1  -6 17176.1 1012.06   1 
  -8   1  -6 16250.7 1094.99   1 
  -8  -1  -7 3085.55 496.159   1 
  -8   1  -7 3913.17 597.420   1 
  -8  -1  -8 142.365 229.974   1 
  -8   1  -8 27.0387 282.812   1 
  -8  -1  -9-80.5702 297.338   1 
  -8   1  -9-234.688 350.357   1 
  -8  -1 -10 7775.95 877.956   1 
  -8   1 -10 7582.87 940.955   1 
  -8   1 -11 162.518 403.314   1 
   8   2 -17 22269.5 2274.17   1 
   8  -2 -16 9718.26 1447.74   1 
   8   2 -16 11397.1 1550.68   1 
   8  -2 -15 4902.89 1069.19   1 
   8   2 -15 3120.57 914.995   1 
   8  -2 -14 26582.3 2197.68   1 
   8   2 -14 26720.6 2220.79   1 
   8  -2 -13 12759.5 1543.47   1 
   8   2 -13 12059.7 1469.52   1 
   8  -2 -12 19386.9 1824.89   1 
   8   2 -12 24558.7 1920.84   1 
   8   2 -11 1403.25 574.305   1 
   8   2 -10 174.602 319.424   1 
  -8  -2   9-390.353 507.015   2 
   8   2  -9 210.132 306.773   1 
   8   2  -8 9289.12 979.909   1 
  -8  -2   8 9858.86 1151.50   2 
  -8   2   7 1267.70 447.549   2 
  -8  -2   7 2201.80 584.517   2 
   8   2  -7 2243.09 473.546   1 
   8   2  -6 1359.02 357.294   1 
  -8  -2   6 1065.71 465.660   2 
  -8   2   6 1673.31 461.820   2 
  -8   2   5 940.626 385.287   2 
   8   2  -5 795.840 272.230   1 
  -8  -2   5 861.766 378.144   2 
   8  -2  -5 1422.20 386.738   2 
   8   2  -4 51549.4 1501.64   1 
  -8   2   4 47232.6 1902.46   2 
  -8  -2   4 50926.1 2247.25   2 
   8  -2  -4 51938.9 1968.72   2 
   8   2  -3 26011.5 902.182   1 
  -8   2   3 26471.9 1372.89   2 
  -8  -2   3 27556.1 1636.35   2 
   8  -2  -3 25689.9 1368.60   2 
   8   2  -3 25218.6 1524.16   2 
   8   2  -2 31560.7 1726.64   2 
   8  -2  -2 31019.7 1272.31   1 
   8   2  -2 28114.4 715.654   1 
  -8   2   2 32599.9 1466.89   2 
  -8  -2   2 34045.0 1802.18   2 
   8  -2  -2 33853.9 1563.98   2 
   8  -2  -1 50427.5 1519.60   1 
  -8   2   1 49990.8 1801.89   2 
  -8  -2   1 49776.3 2192.28   2 
   8  -2   0 134777. 2274.37   1 
  -8   2   0 129348. 2902.16   2 
  -8  -2   0 134171. 3678.54   2 
  -8   2  -1 209922. 3841.83   2 
   8  -2   1 213509. 2803.57   1 
  -8  -2  -1 208972. 4812.50   2 
  -8  -2  -2 247360. 5558.01   2 
   8  -2   2 261803. 3218.02   1 
  -8   2  -2 252075. 4403.95   2 
  -8   2  -3 151438. 3695.17   2 
   8  -2   3 155613. 2635.48   1 
  -8  -2  -3 147714. 1800.53   1 
  -8   2  -3 157501. 3209.20   1 
  -8   2  -4 49289.1 1800.91   1 
   8  -2   4 50043.8 1602.10   1 
  -8  -2  -4 49423.8 1266.73   1 
  -8  -2  -5 75865.7 1796.41   1 
   8  -2   5 74165.5 2059.07   1 
  -8   2  -5 74895.6 2296.12   1 
  -8  -2  -6 32565.8 1317.64   1 
   8  -2   6 32498.2 1445.26   1 
  -8   2  -6 29251.5 1516.05   1 
  -8   2  -7 14885.0 1151.04   1 
  -8  -2  -7 14955.0 988.433   1 
  -8  -2  -8 436.325 303.703   1 
  -8   2  -8 322.817 336.066   1 
  -8  -2  -9-117.112 266.969   1 
  -8   2  -9 242.502 347.668   1 
  -8  -2 -10 51.8919 283.168   1 
  -8   2 -10 297.720 340.960   1 
  -8   2 -11 467.860 501.762   1 
   8  -3 -16 15001.7 1799.86   1 
   8   3 -16 10924.9 1537.78   1 
   8  -3 -15 49695.4 3128.66   1 
   8   3 -15 47795.9 2973.18   1 
   8  -3 -14 4099.39 983.661   1 
   8   3 -14 3916.28 941.819   1 
   8  -3 -13 66409.1 3340.60   1 
   8   3 -13 66218.2 3240.41   1 
   8   3 -12 39959.9 2435.63   1 
   8   3 -11 106484. 3743.61   1 
  -8  -3  10 22889.9 1886.47   2 
   8   3 -10 21421.3 1607.60   1 
  -8  -3   9 20078.2 1685.78   2 
   8   3  -9 18979.8 1419.69   1 
  -8  -3   8 4503.67 833.150   2 
   8   3  -8 5246.02 734.757   1 
  -8  -3   7 19393.3 1551.12   2 
   8   3  -7 20066.6 1292.91   1 
  -8   3   6 1154.32 420.332   2 
  -8  -3   6 619.785 379.954   2 
   8   3  -6 1308.91 360.412   1 
   8  -3  -6 1789.15 453.210   2 
  -8   3   5 19770.6 1272.93   2 
   8   3  -5 17171.8 984.213   1 
  -8  -3   5 19542.7 1504.09   2 
   8  -3  -5 20704.8 1259.46   2 
  -8   3   4 19549.9 1185.74   2 
   8   3  -4 19433.8 921.721   1 
  -8  -3   4 21248.0 1521.00   2 
   8  -3  -4 20638.3 1203.78   2 
  -8   3   3 60315.9 1975.25   2 
  -8  -3   3 57509.8 2436.29   2 
   8   3  -3 57540.9 1308.27   1 
   8  -3  -3 55244.2 1955.99   2 
   8  -3  -2 3371.06 507.300   2 
   8   3  -2 2925.16 209.287   1 
  -8   3   2 3494.17 503.729   2 
   8  -3  -2 3057.77 440.816   1 
  -8  -3   2 3418.32 656.287   2 
   8  -3  -1 34082.2 1392.85   1 
  -8   3   1 34753.5 1415.00   2 
  -8  -3   1 33560.8 1899.84   2 
   8  -3   0 29368.3 1203.43   1 
  -8   3   0 27252.1 1258.15   2 
  -8  -3   0 27243.9 1770.38   2 
   8  -3   1 28804.5 1165.65   1 
  -8   3  -1 32941.7 1433.10   2 
  -8  -3  -1 33833.3 2089.20   2 
  -8  -3  -2 9086.88 1230.07   2 
   8  -3   2 8357.63 654.515   1 
  -8   3  -2 8402.14 795.046   2 
  -8   3  -3 2987.63 607.520   2 
  -8   3  -3 2551.88 581.709   1 
   8  -3   3 2651.53 439.102   1 
  -8  -3  -4 3122.10 308.929   1 
  -8   3  -4 3571.61 548.315   1 
   8  -3   4 3354.11 481.194   1 
  -8  -3  -5 826.120 248.451   1 
   8  -3   5 1576.66 428.264   1 
  -8   3  -5 1031.04 421.698   1 
  -8  -3  -6 1698.00 321.321   1 
  -8   3  -6 1880.95 442.656   1 
   8  -3   6 1671.84 397.706   1 
  -8   3  -7 16738.0 1266.10   1 
  -8  -3  -7 16049.8 1009.43   1 
  -8  -3  -8 5684.49 670.121   1 
  -8   3  -8 5101.87 769.399   1 
  -8  -3  -9 1438.29 402.732   1 
  -8   3  -9 2267.74 631.661   1 
  -8   3 -10 15700.1 1397.52   1 
  -8   3 -11 6244.73 932.169   1 
   8  -4 -16 615.317 666.913   1 
   8   4 -16 363.138 659.176   1 
   8  -4 -15 59544.5 3387.52   1 
   8   4 -15 58406.2 3296.59   1 
   8  -4 -14 2305.12 843.986   1 
   8   4 -14 3029.43 804.386   1 
   8   4 -13 11206.6 1401.94   1 
   8   4 -12 9167.22 1188.29   1 
   8   4 -11 644.524 496.595   1 
  -8  -4  10 2421.67 742.409   2 
   8   4 -10 1792.71 509.991   1 
  -8  -4   9 9024.47 1215.00   2 
   8   4  -9 7794.22 941.185   1 
   8   4  -8 7145.69 856.039   1 
  -8  -4   8 6719.45 985.560   2 
  -8  -4   7 3892.97 739.044   2 
   8   4  -7 3961.70 623.882   1 
  -8  -4   6-491.209 552.721   2 
   8  -4  -6 124.164 243.625   2 
   8   4  -6 8.91607 200.510   1 
  -8   4   5 53536.5 1992.41   2 
  -8  -4   5 59771.2 2640.46   2 
   8   4  -5 55903.6 1789.63   1 
   8  -4  -5 56056.1 1995.32   2 
  -8   4   4 9504.75 829.370   2 
  -8  -4   4 9506.42 1060.28   2 
   8  -4  -4 10321.4 834.439   2 
   8   4  -4 9749.79 669.485   1 
  -8   4   3 67577.9 1998.56   2 
  -8  -4   3 66843.2 2752.13   2 
   8  -4  -3 66478.5 2031.86   2 
   8   4  -3 64777.2 1393.28   1 
   8  -4  -2 4431.01 560.541   2 
   8  -4  -2 4462.96 576.496   1 
  -8   4   2 3999.19 484.458   2 
  -8  -4   2 5212.81 833.140   2 
   8   4  -2 4292.31 264.361   1 
   8  -4  -1 185331. 3497.57   1 
  -8   4   1 180275. 2989.17   2 
  -8  -4   0 2846.32 651.037   2 
   8  -4   0 2294.60 406.841   1 
  -8   4   0 1893.79 299.106   2 
   8  -4   1 265839. 3817.46   1 
  -8   4  -1 263028. 3648.26   2 
  -8  -4  -1 263011. 5915.85   2 
  -8   4  -2 2299.67 409.628   2 
  -8  -4  -2 2665.55 730.103   2 
   8  -4   2 1796.60 356.989   1 
  -8  -4  -3 182182. 5166.77   2 
   8  -4   3 173690. 3207.50   1 
  -8   4  -3 175541. 3883.31   1 
  -8   4  -3 171057. 3365.12   2 
  -8  -4  -4 150.222 108.878   1 
   8  -4   4-11.0052 218.404   1 
  -8   4  -4 46.2062 280.267   1 
  -8   4  -5 174297. 3937.76   1 
   8  -4   5 170334. 3420.28   1 
  -8  -4  -5 179434. 2582.40   1 
  -8  -4  -6 55.4204 196.290   1 
  -8   4  -6 166.029 279.705   1 
  -8   4  -7 6112.28 809.204   1 
  -8  -4  -7 7012.02 667.709   1 
  -8   4  -8 2682.84 597.657   1 
  -8  -4  -8 2696.26 493.789   1 
  -8   4  -9 5757.96 870.013   1 
  -8  -4  -9 5590.90 715.494   1 
  -8   4 -10-488.595 482.308   1 
  -8   4 -11 383.565 502.313   1 
  -8   4 -12 592.671 411.752   1 
   8  -5 -16 2170.02 894.839   1 
   8   5 -16 1427.27 883.971   1 
   8  -5 -15 35814.8 2758.54   1 
   8   5 -15 34215.4 2548.50   1 
   8   5 -14 972.434 647.598   1 
   8   5 -13 140364. 4740.10   1 
   8   5 -12 13446.0 1452.60   1 
  -8  -5  11 68399.6 3361.64   2 
   8   5 -11 64237.4 2981.11   1 
  -8  -5  10 6784.00 1128.47   2 
   8   5 -10 6001.01 934.276   1 
  -8  -5   9 31272.6 2160.13   2 
   8   5  -9 32906.0 1895.55   1 
  -8  -5   8 1022.14 529.645   2 
   8   5  -8 1596.77 402.041   1 
  -8  -5   7 778.411 470.984   2 
   8   5  -7 824.810 316.327   1 
   8   5  -6 1132.73 370.782   1 
   8  -5  -6 1003.14 356.928   2 
  -8  -5   5 30452.9 1956.32   2 
   8  -5  -5 30420.4 1438.41   2 
   8   5  -5 33283.9 1397.41   1 
  -8  -5   4 4205.90 742.543   2 
   8  -5  -4 4525.49 564.433   2 
   8   5  -4 4175.31 457.833   1 
  -8   5   3 15357.6 918.477   2 
  -8  -5   3 15635.3 1397.39   2 
   8   5  -3 14513.9 705.222   1 
   8  -5  -3 15209.9 940.102   2 
  -8   5   2 12958.4 775.594   2 
   8   5  -2 11443.8 500.075   1 
  -8  -5   2 12039.1 1253.05   2 
   8  -5  -2 12546.1 841.289   2 
   8  -5  -2 13981.4 1056.89   1 
   8  -5  -1 62642.1 2174.30   1 
  -8   5   1 58569.4 1568.70   2 
  -8  -5   1 60121.9 2755.74   2 
  -8  -5   0 10636.3 1220.12   2 
  -8   5   0 9615.75 624.411   2 
   8  -5   0 9713.93 834.811   1 
   8  -5   1 9616.27 824.750   1 
  -8   5  -1 8612.08 626.824   2 
  -8  -5  -2 5402.95 955.084   2 
   8  -5   2 4807.27 566.172   1 
  -8   5  -2 6147.99 568.935   2 
  -8   5  -3 3933.79 505.440   2 
   8  -5   3 4440.69 592.450   1 
  -8  -5  -3 3542.06 927.640   2 
  -8   5  -3 3222.22 646.753   1 
  -8   5  -4-410.161 428.111   1 
  -8  -5  -4 94.3732 88.0890   1 
   8  -5   4-108.545 238.570   1 
  -8   5  -5 3349.28 699.342   1 
  -8  -5  -5 2838.70 364.416   1 
  -8  -5  -6 1617.36 319.230   1 
  -8   5  -6 1650.14 449.375   1 
  -8  -5  -7 17833.5 1053.32   1 
  -8   5  -7 19415.6 1487.08   1 
  -8   5  -8-756.794 508.014   1 
  -8  -5  -8-1272.44 361.515   1 
  -8   5  -9 1754.85 584.009   1 
  -8   5 -10-277.513 498.649   1 
  -8   5 -11 5010.10 906.890   1 
  -8   5 -12 896.429 609.376   1 
   8  -6 -16 9687.08 1513.29   1 
   8   6 -16 9758.59 1408.67   1 
   8   6 -15 41310.6 2785.84   1 
   8   6 -14 1478.74 662.175   1 
   8   6 -13 21977.5 1953.76   1 
   8   6 -12 12481.7 1436.12   1 
  -8  -6  11 15192.1 1664.80   2 
   8   6 -11 11530.5 1316.24   1 
  -8  -6  10 397.964 532.524   2 
   8   6 -10 904.324 439.521   1 
  -8  -6   9 5568.58 993.415   2 
   8   6  -9 5782.33 827.211   1 
   8   6  -8 15.0049 289.853   1 
  -8  -6   8-183.934 511.330   2 
   8   6  -7 1829.09 437.409   1 
  -8  -6   7 1696.18 555.583   2 
   8   6  -6 1211.36 329.418   1 
  -8  -6   6 798.798 415.588   2 
   8  -6  -6 103.297 244.729   2 
  -8  -6   5 68537.9 2980.03   2 
   8  -6  -5 68034.7 2107.24   2 
   8   6  -5 67255.9 2044.07   1 
   8   6  -4 202.228 177.721   1 
  -8  -6   4-7.26654 410.014   2 
   8  -6  -4 682.764 311.883   2 
   8   6  -3 37519.0 1202.92   1 
  -8  -6   3 36474.9 2185.52   2 
   8  -6  -3 38411.6 1401.71   2 
  -8   6   2 16915.7 821.150   2 
  -8  -6   2 20049.9 1640.12   2 
   8  -6  -2 18863.7 1288.45   1 
   8  -6  -2 18738.5 920.408   2 
   8   6  -2 17222.3 713.663   1 
   8  -6  -1 150410. 3510.68   1 
  -8   6   1 144386. 2189.96   2 
  -8  -6   1 139069. 4375.00   2 
  -8  -6   0 10979.6 1336.56   2 
  -8   6   0 8633.56 522.059   2 
   8  -6   0 10342.3 926.305   1 
  -8   6  -1 167258. 2255.90   2 
   8  -6   1 173060. 3555.52   1 
  -8  -6  -1 175805. 5106.07   2 
   8  -6   2 85296.1 2450.59   1 
  -8   6  -2 89596.5 1784.05   2 
  -8  -6  -2 88645.2 3679.58   2 
  -8  -6  -3 62603.4 3125.83   2 
  -8   6  -3 58715.5 2486.73   1 
   8  -6   3 60748.8 2122.40   1 
  -8   6  -3 59304.9 1615.96   2 
  -8   6  -4 14523.6 902.359   2 
  -8  -6  -4 11926.8 574.622   1 
  -8   6  -4 11862.9 1171.08   1 
  -8   6  -5 69792.2 2757.39   1 
  -8  -6  -5 71521.7 1650.79   1 
  -8   6  -6 11960.3 1203.53   1 
  -8  -6  -6 10657.3 734.690   1 
  -8  -6  -7 8117.78 720.694   1 
  -8   6  -7 7828.13 980.249   1 
  -8   6  -8 8088.54 1054.35   1 
  -8   6  -9 1610.60 468.499   1 
  -8   6 -10 483.311 400.804   1 
  -8   6 -11 108.509 406.719   1 
  -8   6 -12 3350.22 802.786   1 
   8   7 -16 16371.4 1857.82   1 
   8   7 -15 9891.10 1437.23   1 
   8   7 -14 8518.18 1310.88   1 
   8   7 -13 22808.3 1981.11   1 
  -8  -7  12 77956.7 3764.24   2 
   8   7 -12 76911.3 3405.72   1 
  -8  -7  11 18160.2 1859.07   2 
   8   7 -11 12285.5 1383.26   1 
  -8  -7  10 16134.2 1704.43   2 
   8   7 -10 18110.1 1547.48   1 
  -8  -7   9 26367.3 2052.86   2 
   8   7  -9 27357.5 1766.96   1 
   8   7  -8 2365.55 549.039   1 
  -8  -7   8 2491.32 692.854   2 
   8   7  -7 840.971 285.948   1 
  -8  -7   7 2053.14 642.560   2 
   8   7  -6 770.243 290.235   1 
   8  -7  -6 926.100 281.039   2 
  -8  -7   6 467.259 513.686   2 
   8   7  -5 68.4359 190.947   1 
   8  -7  -5 29.2083 218.483   2 
  -8  -7   5-126.476 544.424   2 
   8   7  -4 65473.8 1902.64   1 
  -8  -7   4 65143.5 2978.97   2 
   8  -7  -4 65301.4 1891.19   2 
  -8  -7   3 1512.21 265.628   1 
  -8  -7   3 1107.15 464.323   2 
   8   7  -3 1609.59 309.658   1 
   8  -7  -3 2055.62 356.448   2 
  -8  -7   2 12917.2 629.919   1 
  -8  -7   2 12098.0 1380.10   2 
   8  -7  -2 12763.9 1114.46   1 
   8  -7  -2 12037.5 683.468   2 
   8  -7  -1 23009.5 1444.53   1 
  -8  -7   1 19495.2 621.997   1 
  -8  -7   1 23434.4 1904.76   2 
   8  -7   0 55200.4 2191.57   1 
  -8  -7   0 50398.2 2833.96   2 
  -8  -7  -1 1529.30 693.263   2 
  -8   7  -1 502.817 109.197   2 
   8  -7   1 1464.95 441.830   1 
  -8  -7  -2 7471.31 1172.18   2 
  -8   7  -2 5997.85 382.152   2 
  -8   7  -3 2485.87 585.819   1 
  -8  -7  -3 2624.67 769.124   2 
  -8  -7  -3 1519.99 198.833   1 
  -8  -7  -3 2411.88 254.423   1 
  -8   7  -3 2349.18 307.195   2 
  -8  -7  -4 6570.25 473.222   1 
  -8  -7  -4 6224.89 453.139   1 
  -8   7  -4 6779.18 925.637   1 
  -8   7  -4 7181.18 565.474   2 
  -8  -7  -5 515.816 194.184   1 
  -8   7  -5 813.800 469.028   1 
  -8   7  -6 1647.52 564.853   1 
  -8  -7  -6 882.048 219.575   1 
  -8   7  -7 2667.52 698.137   1 
  -8  -7  -7 2906.56 488.669   1 
  -8   7  -8 8613.68 1133.01   1 
  -8   7  -9 535.801 438.966   1 
  -8   7 -10 6030.89 954.500   1 
  -8   7 -11 1962.11 647.103   1 
  -8   7 -12 4025.76 894.875   1 
   8   8 -16 19728.5 2068.96   1 
   8   8 -15 1095.08 539.904   1 
   8   8 -14 31378.7 2388.49   1 
   8   8 -13 11109.2 1452.10   1 
   8   8 -12 6449.20 1067.38   1 
  -8  -8  12 7176.44 1339.27   2 
   8   8 -11 5142.24 923.133   1 
  -8  -8  11 4209.75 974.090   2 
   8   8 -10 5471.88 876.790   1 
  -8  -8  10 5318.94 1007.96   2 
   8   8  -9 398.823 340.153   1 
  -8  -8   9-443.176 554.135   2 
   8   8  -8 6508.54 819.737   1 
  -8  -8   8 6639.34 1088.72   2 
   8   8  -7 17539.4 1266.64   1 
  -8  -8   7 20396.2 1812.63   2 
   8   8  -6 11525.1 994.120   1 
  -8  -8   6 12824.1 978.456   1 
   8  -8  -6 11295.4 897.140   2 
  -8  -8   6 11304.0 1343.87   2 
  -8  -8   5 331.789 192.801   1 
   8  -8  -5 455.716 244.787   2 
  -8  -8   5 1348.01 599.677   2 
   8   8  -5 1188.55 344.154   1 
  -8  -8   4 18368.0 1009.34   1 
  -8  -8   4 18603.3 1714.67   2 
   8  -8  -4 19629.5 1017.36   2 
   8   8  -4 20111.2 1118.78   1 
  -8  -8   3 27179.5 1113.99   1 
   8   8  -3 26741.3 1212.28   1 
  -8  -8   3 28335.4 2073.14   2 
   8  -8  -3 26811.3 1045.40   2 
  -8  -8   2 134617. 2212.10   1 
  -8  -8   2 137857. 4561.72   2 
  -8  -8   1 13107.6 619.693   1 
  -8  -8   1 12553.5 1498.42   2 
  -8  -8   0 82636.2 1367.82   1 
  -8  -8   0 99355.9 3979.09   2 
  -8  -8  -1 16067.1 581.388   1 
  -8  -8  -1 19519.9 1801.28   2 
  -8  -8  -2 156813. 1918.30   1 
  -8  -8  -2 175500. 5293.87   2 
  -8  -8  -3 40882.6 2623.17   2 
  -8   8  -3 36919.3 2130.30   1 
  -8  -8  -3 41407.9 1184.91   1 
  -8  -8  -4 30225.0 1048.49   1 
  -8  -8  -4 32830.2 1146.45   1 
  -8   8  -4 31640.9 989.245   2 
  -8   8  -4 31039.9 2026.67   1 
  -8  -8  -5 12264.7 752.787   1 
  -8   8  -5 11760.0 1293.28   1 
  -8  -8  -6 30412.2 1293.87   1 
  -8   8  -6 28396.6 1969.81   1 
  -8   8  -7 25970.7 1905.44   1 
  -8   8  -8 2346.37 663.049   1 
  -8   8  -9 3115.73 772.405   1 
  -8   8 -10 1970.77 667.830   1 
  -8   8 -11 3634.37 762.995   1 
  -8   8 -12 3395.37 908.571   1 
   8   9 -15 270.620 602.221   1 
   8   9 -14 28135.0 2286.63   1 
   8   9 -13 859.147 601.067   1 
  -8  -9  12 60231.8 3413.54   2 
   8   9 -12 56946.0 2999.67   1 
   8   9 -11-322.306 494.155   1 
  -8  -9  11 916.113 673.401   2 
  -8  -9  10 16483.1 1733.76   2 
   8   9 -10 15789.6 1455.91   1 
   8   9  -9 172.915 347.260   1 
  -8  -9   9 979.560 589.992   2 
   8   9  -8 3411.70 646.776   1 
  -8  -9   8 3774.68 886.895   2 
   8   9  -7 10588.1 1021.62   1 
  -8  -9   7 12190.5 1437.24   2 
   8   9  -6 11233.7 1025.64   1 
   8  -9  -6 10017.6 849.961   2 
  -8  -9   6 8368.09 1194.92   2 
  -8  -9   5 11447.0 880.571   1 
   8  -9  -5 11363.0 816.666   2 
   8   9  -5 11998.8 992.410   1 
  -8  -9   5 10631.6 1344.80   2 
  -8  -9   4 71923.5 2049.68   1 
   8  -9  -4 76359.0 1879.33   2 
  -8  -9   4 76352.2 3430.65   2 
   8   9  -4 74378.7 2260.47   1 
   8   9  -3 66.4754 232.055   1 
  -8  -9   3-8.88576 184.018   1 
  -8  -9   3 13.6603 503.424   2 
   8  -9  -3 324.911 147.372   2 
  -8  -9   2 68732.6 1714.64   1 
  -8  -9   2 70303.0 3370.30   2 
  -8  -9   1 53034.4 1399.11   1 
  -8  -9   1 49773.6 2881.85   2 
  -8  -9   0 63380.7 1424.83   1 
  -8  -9   0 64490.0 3306.68   2 
  -8  -9  -1 264.249 531.847   2 
  -8  -9  -1-11.2392 144.468   1 
  -8  -9  -2 402.685 680.212   2 
  -8  -9  -2 521.862 220.702   1 
  -8  -9  -3 1774.08 594.512   2 
  -8   9  -3 2926.40 669.312   1 
  -8  -9  -3 1828.84 294.510   1 
  -8   9  -4 48.1783 426.850   1 
  -8  -9  -5 1033.13 273.159   1 
  -8   9  -5 1176.67 484.194   1 
  -8   9  -6 2251.54 722.341   1 
  -8   9  -7 6074.09 1062.52   1 
  -8   9  -8 1237.80 576.949   1 
  -8   9  -9 72.0459 396.114   1 
  -8   9 -10 11353.8 1431.82   1 
  -8   9 -11 8031.31 1210.87   1 
  -8   9 -12 10718.5 1439.07   1 
   8  10 -15 679.383 563.962   1 
   8  10 -14 43515.1 2841.70   1 
  -8 -10  13 3806.75 1073.08   2 
   8  10 -13 3059.42 875.080   1 
  -8 -10  12 573.582 733.301   2 
   8  10 -12 1146.80 596.150   1 
  -8 -10  11 1407.69 771.867   2 
   8  10 -11 1272.33 488.758   1 
  -8 -10  10 5530.76 1092.40   2 
   8  10 -10 7218.44 999.501   1 
  -8 -10   9 712.959 541.570   2 
   8  10  -9 548.804 388.414   1 
  -8 -10   8 1738.46 693.848   2 
   8  10  -8 3706.08 695.409   1 
   8  10  -7 15459.5 1301.99   1 
   8 -10  -7 12290.8 982.844   2 
  -8 -10   7 14676.6 1607.89   2 
   8  10  -6 783.919 376.362   1 
   8 -10  -6 59.8849 263.572   2 
  -8 -10   6 39.6183 563.786   2 
  -8 -10   5 6073.50 678.553   1 
   8 -10  -5 4718.83 536.158   2 
  -8 -10   5 5863.67 1027.47   2 
   8  10  -5 6772.02 796.192   1 
   8  10  -4 38391.8 1737.65   1 
  -8 -10   4 37299.5 1542.89   1 
   8 -10  -4 36075.0 1261.25   2 
  -8 -10   4 37097.1 2474.52   2 
  -8 -10   3 380.800 243.174   1 
   8  10  -3 381.951 324.475   1 
  -8 -10   3 925.179 647.908   2 
   8 -10  -3 33.5882 120.849   2 
  -8 -10   2 80831.7 2001.34   1 
  -8 -10   2 81106.9 3710.54   2 
  -8 -10   1 3769.68 439.185   1 
  -8 -10   1 5906.82 1119.91   2 
  -8 -10   0 178889. 2721.10   1 
  -8 -10   0 185041. 5562.92   2 
  -8 -10  -1 49512.1 2945.48   2 
  -8 -10  -1 45724.0 1350.64   1 
  -8 -10  -2 134917. 2472.72   1 
  -8 -10  -2 138293. 4898.37   2 
  -8 -10  -3 4222.25 972.001   2 
  -8 -10  -4 80031.8 3816.02   2 
  -8  10  -4 76119.5 3336.70   1 
  -8  10  -5 4847.21 926.631   1 
  -8  10  -6 42984.8 2599.82   1 
  -8  10  -7-14.0080 431.778   1 
  -8  10  -8 3728.81 932.263   1 
  -8  10  -9 3618.71 901.578   1 
  -8  10 -10 1903.90 804.967   1 
  -8  10 -11 3408.38 902.583   1 
  -8  10 -12 422.113 557.306   1 
   8  11 -15 7754.57 1272.53   1 
   8  11 -14 18044.1 1839.83   1 
   8  11 -13 28727.1 2263.51   1 
  -8 -11  13 27565.2 2434.02   2 
   8  11 -12 24011.5 1960.65   1 
  -8 -11  12 24972.9 2313.58   2 
   8  11 -11 32936.6 2206.55   1 
  -8 -11  11 32195.7 2560.86   2 
   8  11 -10 30579.7 2084.77   1 
  -8 -11  10 27781.5 2328.88   2 
   8  11  -9 14035.8 1374.46   1 
  -8 -11   9 13518.4 1613.85   2 
   8  11  -8 9536.46 1105.44   1 
  -8 -11   8 11549.0 1449.52   2 
   8  11  -7 217.352 397.305   1 
  -8 -11   7-343.355 677.767   2 
   8 -11  -6 11885.3 898.060   2 
  -8 -11   6 10860.1 1425.69   2 
   8  11  -6 10729.4 1064.04   1 
   8 -11  -5 10295.2 764.344   2 
  -8 -11   5 10114.8 1400.53   2 
   8  11  -5 10335.6 1016.94   1 
  -8 -11   4 272.457 250.690   1 
   8 -11  -4 266.088 153.818   2 
  -8 -11   4-505.502 509.596   2 
   8  11  -4 186.643 281.954   1 
   8  11  -3 22207.3 1354.74   1 
  -8 -11   3 21317.3 1163.98   1 
  -8 -11   3 24625.2 2128.95   2 
   8 -11  -3 18433.4 656.986   2 
  -8 -11   2 36666.5 1446.74   1 
  -8 -11   2 34890.3 2508.57   2 
  -8 -11   1 64642.6 1836.42   1 
  -8 -11   1 64558.8 3318.48   2 
  -8 -11   0 13123.6 826.716   1 
  -8 -11   0 13403.3 1580.49   2 
  -8 -11  -1 16161.4 901.724   1 
  -8 -11  -1 16756.1 1785.46   2 
  -8 -11  -2 2124.91 773.461   2 
  -8 -11  -3 1689.91 803.360   2 
  -8 -11  -4 3982.84 1051.06   2 
  -8  11  -4 3266.62 839.129   1 
  -8  11  -5 3862.20 796.926   1 
  -8  11  -6 655.954 506.977   1 
  -8  11  -7 18974.3 1857.85   1 
  -8  11  -8 922.718 490.821   1 
  -8  11  -9 855.182 561.333   1 
  -8  11 -10 8843.75 1347.74   1 
  -8  11 -11-1393.84 675.680   1 
  -8  11 -12 12192.6 1570.98   1 
   8  12 -14 6852.50 1167.92   1 
   8  12 -13 23768.3 2052.09   1 
  -8 -12  13 25295.3 2430.13   2 
  -8 -12  12 7324.23 1386.68   2 
   8  12 -12 5064.83 960.420   1 
  -8 -12  11 940.296 823.784   2 
   8  12 -11-222.371 459.095   1 
  -8 -12  10 11191.8 1594.83   2 
   8  12 -10 9860.61 1262.39   1 
  -8 -12   9 949.953 553.697   2 
   8  12  -9 445.659 495.475   1 
   8  12  -8-472.174 369.091   1 
  -8 -12   8-442.818 697.025   2 
   8  12  -7 7015.09 942.501   1 
  -8 -12   7 7317.50 1288.17   2 
  -8 -12   6 12025.4 1486.99   2 
   8  12  -6 11424.1 1148.70   1 
   8  12  -5 9376.14 1012.44   1 
  -8 -12   5 9261.53 1376.00   2 
   8  12  -4 11674.0 1076.01   1 
  -8 -12   4 12570.7 1593.44   2 
  -8 -12   3 86721.3 2445.94   1 
   8  12  -3 90154.2 2819.81   1 
  -8 -12   3 86725.0 3964.06   2 
  -8 -12   2 18617.8 1105.49   1 
  -8 -12   2 19535.4 1923.11   2 
  -8 -12   1 21497.0 1157.01   1 
  -8 -12   1 25971.3 2155.19   2 
  -8 -12   0 30688.4 2356.69   2 
  -8 -12   0 25399.2 1231.95   1 
  -8 -12  -1 117922. 4577.57   2 
  -8 -12  -2 30495.0 2379.65   2 
  -8 -12  -3 102770. 4382.32   2 
  -8  12  -4 34677.8 2399.81   1 
  -8 -12  -4 36797.0 2689.35   2 
  -8 -12  -5 55091.9 3369.26   2 
  -8  12  -5 54295.6 3057.32   1 
  -8  12  -6 8504.25 1305.67   1 
  -8  12  -7 26734.2 2213.60   1 
  -8  12  -8 3100.07 882.344   1 
  -8  12  -9 4782.58 1075.06   1 
  -8  12 -10 4083.93 1028.00   1 
  -8  12 -11 832.926 721.168   1 
   8  13 -14 1793.82 775.032   1 
   8  13 -13 49928.3 3030.28   1 
  -8 -13  13 53373.0 3468.67   2 
  -8 -13  12 1705.45 860.306   2 
   8  13 -12 267.327 488.414   1 
  -8 -13  11 71992.5 3886.56   2 
   8  13 -11 69178.1 3357.28   1 
   8  13 -10 4338.07 915.605   1 
  -8 -13  10 3995.25 1076.01   2 
  -8 -13   9 17531.0 1887.27   2 
   8  13  -9 17308.4 1595.69   1 
   8  13  -8 2298.17 618.828   1 
  -8 -13   8 2816.24 773.782   2 
  -8 -13   7 18988.3 1970.45   2 
   8  13  -7 21385.1 1646.14   1 
   8  13  -6 8446.50 1033.74   1 
  -8 -13   6 4749.92 1097.11   2 
  -8 -13   5 3425.66 982.869   2 
   8  13  -5 3984.26 716.074   1 
  -8 -13   4 502.170 555.280   2 
   8  13  -4 1467.05 539.287   1 
  -8 -13   3 11743.9 1608.42   2 
  -8 -13   2-700.336 737.671   2 
  -8 -13   1 4328.99 1048.11   2 
  -8 -13   0 5130.47 1060.43   2 
  -8 -13  -1 4527.10 1000.40   2 
  -8 -13  -2 4204.67 1002.06   2 
  -8 -13  -3 2544.92 880.702   2 
  -8 -13  -4 151.469 621.755   2 
  -8 -13  -5 687.449 676.950   2 
  -8  13  -5-415.280 583.232   1 
  -8  13  -6 3962.66 975.379   1 
  -8  13  -7 13278.4 1654.12   1 
  -8  13  -8 1887.24 691.550   1 
  -8  13  -9 655.843 567.388   1 
  -8  13 -10 1477.51 708.061   1 
  -8  13 -11 9638.86 1482.99   1 
  -8 -14  13 11960.1 1777.29   2 
   8  14 -13 12498.9 1605.55   1 
   8  14 -12 1781.26 764.525   1 
  -8 -14  12 677.685 736.687   2 
   8  14 -11 1436.46 704.926   1 
  -8 -14  11 2679.00 918.356   2 
   8  14 -10 9041.04 1254.52   1 
  -8 -14  10 7757.73 1392.60   2 
   8  14  -9 4307.80 890.040   1 
  -8 -14   9 3126.10 847.073   2 
  -8 -14   8 20165.1 2048.86   2 
   8  14  -8 22353.3 1774.12   1 
   8  14  -7 528.166 489.036   1 
  -8 -14   7-4046.95 1046.48   2 
  -8 -14   6 6565.87 1174.74   2 
   8  14  -6 6274.95 919.473   1 
   8  14  -5 11075.5 1206.21   1 
  -8 -14   5 9457.38 1507.29   2 
   8  14  -4 3458.93 696.922   1 
  -8 -14   4 4654.28 1047.25   2 
  -8 -14   3 57974.5 3331.20   2 
  -8 -14   2-297.226 540.393   2 
  -8 -14   1 51359.0 3098.30   2 
  -8 -14   0 9554.05 1429.22   2 
  -8 -14  -1 84378.7 4036.86   2 
  -8 -14  -2 2543.41 858.028   2 
  -8 -14  -3 61697.0 3527.20   2 
  -8 -14  -4 3508.96 1063.64   2 
  -8 -14  -5 45137.9 3093.88   2 
  -8  14  -5 47587.0 2993.90   1 
  -8 -14  -6 333.657 592.355   2 
  -8  14  -6-461.174 679.679   1 
  -8  14  -7 20563.8 2110.56   1 
  -8  14  -8 6019.53 1192.69   1 
  -8  14  -9-124.451 733.247   1 
  -8  14 -10 3483.86 1034.77   1 
   8  15 -13 32230.6 2527.79   1 
  -8 -15  12 21498.4 2256.17   2 
   8  15 -12 18307.6 1880.28   1 
   8  15 -11 13410.6 1563.14   1 
  -8 -15  11 11731.2 1669.38   2 
   8  15 -10 3331.45 856.208   1 
  -8 -15  10 2795.89 867.159   2 
  -8 -15   9 6033.62 1144.49   2 
   8  15  -9 5153.16 939.019   1 
  -8 -15   8 524.024 812.616   2 
   8  15  -8 2051.62 629.187   1 
   8  15  -7-460.328 491.882   1 
  -8 -15   7-413.375 703.807   2 
  -8 -15   6 6151.41 1081.53   2 
   8  15  -6 7823.01 1106.27   1 
  -8 -15   5 6200.62 1255.24   2 
   8  15  -5 4905.19 883.793   1 
   8  15  -4 11529.0 1212.50   1 
  -8 -15   4 10916.1 1553.77   2 
  -8 -15   3-28.3021 555.534   2 
  -8 -15   2 4885.61 1139.68   2 
  -8 -15   1 9646.53 1386.48   2 
  -8 -15   0 11870.0 1595.75   2 
  -8 -15  -1 455.013 501.668   2 
  -8 -15  -2 3331.66 919.326   2 
  -8 -15  -3 195.488 541.989   2 
  -8 -15  -4 2158.03 850.193   2 
  -8 -15  -5 2252.78 838.192   2 
  -8 -15  -6 8177.20 1496.32   2 
  -8  15  -6 9674.97 1470.59   1 
  -8 -15  -7 279.205 559.927   2 
  -8  15  -7 358.864 527.200   1 
  -8  15  -8 8673.08 1445.64   1 
  -8  15  -9 3309.15 979.878   1 
   8  16 -12 1707.28 809.743   1 
  -8 -16  11 1839.10 798.516   2 
   8  16 -11 1391.56 658.117   1 
  -8 -16  10 3564.00 830.208   2 
   8  16 -10 2551.92 765.591   1 
  -8 -16   9 14829.7 1899.40   2 
   8  16  -9 11185.3 1364.14   1 
   8  16  -8 4663.51 935.931   1 
  -8 -16   8 2386.03 800.597   2 
  -8 -16   7 5411.32 1200.50   2 
   8  16  -7 6289.02 1067.28   1 
  -8 -16   6 15305.5 1851.02   2 
   8  16  -6 16546.5 1603.09   1 
   8  16  -5 27644.6 1988.54   1 
  -8 -16   5 25653.4 2314.84   2 
  -8 -16   4 1839.25 874.191   2 
  -8 -16   3 17397.6 1927.08   2 
  -8 -16   2 7289.88 1335.22   2 
  -8 -16   1 30902.8 2482.07   2 
  -8 -16   0 24151.5 2255.55   2 
  -8 -16  -1 29908.5 2482.73   2 
  -8 -16  -2 43568.6 2991.59   2 
  -8 -16  -3 16166.0 1887.87   2 
  -8 -16  -4 23919.2 2352.22   2 
  -8 -16  -5 17469.4 1991.80   2 
  -8  16  -6 10013.1 1489.99   1 
  -8 -16  -6 6703.24 1452.47   2 
  -8  16  -7 6712.03 1286.77   1 
  -8  16  -8 860.863 570.673   1 
   8  17 -12 43928.5 2935.31   1 
   8  17 -11-1707.76 716.488   1 
   8  17 -10 13538.0 1599.29   1 
  -8 -17  10 10453.8 1587.77   2 
   8  17  -9 408.858 430.109   1 
  -8 -17   9-162.869 556.831   2 
  -8 -17   8 1729.78 812.088   2 
   8  17  -8 2434.02 689.690   1 
   8  17  -7 1341.63 604.927   1 
  -8 -17   7 2225.03 926.867   2 
  -8 -17   6 49.0765 576.263   2 
   8  17  -6-127.835 492.037   1 
   8  17  -5 583.773 481.191   1 
  -8 -17   5-263.226 687.486   2 
  -8 -17   4 41233.8 2893.20   2 
  -8 -17   3 2011.74 799.555   2 
  -8 -17   2 7291.19 1316.76   2 
  -8 -17   1 1746.30 803.818   2 
  -8 -17   0 18013.6 1930.91   2 
  -8 -17  -1 6.43668 664.114   2 
  -8 -17  -2 589.256 738.769   2 
  -8 -17  -3 262.332 756.008   2 
  -8 -17  -4 2728.12 919.943   2 
  -8 -17  -5 1633.46 746.136   2 
  -8  17  -7 11759.3 1687.05   1 
   8  18 -11 2883.35 831.746   1 
   8  18 -10 884.090 582.098   1 
  -8 -18   9 12348.5 1681.07   2 
   8  18  -9 12819.8 1578.29   1 
   8  18  -8 3077.08 803.850   1 
  -8 -18   8 1027.48 689.422   2 
  -8 -18   7 25840.4 2479.18   2 
   8  18  -7 22015.4 1975.68   1 
   8  18  -6 3748.86 846.323   1 
  -8 -18   6 1920.31 628.580   2 
  -8 -18   5 8131.48 1354.07   2 
  -8 -18   4 3088.65 1011.51   2 
  -8 -18   3 13247.5 1711.34   2 
  -8 -18   2 21462.0 2113.32   2 
  -8 -18   1-226.368 633.181   2 
  -8 -18   0 31896.7 2566.61   2 
  -8 -18  -1-342.509 598.384   2 
  -8 -18  -2 56993.2 3528.01   2 
  -8 -18  -3-1477.33 909.557   2 
   8  19 -10 8497.30 1389.77   1 
   8  19  -9 5049.29 1044.23   1 
   8  19  -8 1024.01 543.612   1 
  -8 -19   8 1902.94 872.452   2 
   8  19  -7 5142.04 1023.27   1 
  -8 -19   7 4823.01 1166.55   2 
   8  19  -6-228.811 552.101   1 
  -8 -19   6-551.764 655.653   2 
  -8 -19   5 11735.9 1670.43   2 
  -8 -19   4 9596.14 1527.91   2 
  -8 -19   3 7852.08 1387.85   2 
  -8 -19   2 9305.70 1457.27   2 
  -8 -19   1 13956.0 1763.91   2 
  -8 -19   0 16001.6 1924.78   2 
  -8 -19  -1 219.974 632.208   2 
  -8 -19  -2 157.274 688.537   2 
   8  20  -9 1913.15 803.235   1 
   8  20  -8 1330.67 672.613   1 
   8  20  -7 6272.19 1151.28   1 
  -8 -20   6 4444.81 1045.94   2 
  -8 -20   5-143.893 603.618   2 
  -8 -20   4 14788.1 1848.97   2 
  -8 -20   3 1177.24 672.960   2 
  -8 -20   2 8853.34 1489.16   2 
  -8 -20   1 6786.38 1278.10   2 
  -8 -20   0 26349.6 2400.27   2 
   9   0 -16 804.236 689.479   1 
   9   0 -15 27427.7 2249.91   1 
   9   0 -14-73.7927 431.599   1 
   9   0 -13 6919.07 1149.83   1 
   9   0 -12-60.5959 420.920   1 
   9   0 -11 1228.77 476.667   1 
   9   0 -10-49.2829 336.526   1 
   9   0  -9 54360.6 2429.81   1 
  -9   0   9 50878.9 2616.41   2 
   9   0  -8-58.8648 270.060   1 
  -9   0   8 152.402 445.058   2 
   9   0  -7 121033. 3190.24   1 
  -9   0   7 116084. 3651.38   2 
  -9   0   6 97.9505 369.803   2 
  -9   0   5 156111. 3924.78   2 
  -9   0   4 822.137 486.070   2 
  -9   0   3 144877. 3663.59   2 
   9   0  -3 145832. 3667.98   2 
   9   0  -2-463.998 508.820   2 
   9   0  -2 115.751 174.447   1 
  -9   0   2-46.5685 455.031   2 
   9   0  -1 53811.2 1055.49   1 
  -9   0   1 52963.6 2187.84   2 
   9   0   0 178.457 70.6982   1 
  -9   0   0 60.5863 365.209   2 
   9   0   1 11387.9 401.200   1 
  -9   0  -1 22218.0 1526.34   2 
  -9   0  -2-155.454 351.057   2 
  -9   0  -3 9157.25 1072.20   2 
  -9   0  -4-89.3649 195.474   1 
  -9   0  -5 305.249 194.312   1 
  -9   0  -6-115.239 208.277   1 
  -9   0  -7 3318.30 513.041   1 
  -9   0  -8 436.955 272.849   1 
   9  -1 -16 1382.21 653.499   1 
   9   1 -16 474.596 482.093   1 
   9   1 -15 10197.2 1387.47   1 
   9  -1 -15 10354.7 1442.58   1 
   9  -1 -14 8496.22 1272.68   1 
   9   1 -14 4787.49 1090.18   1 
   9  -1 -13 23424.8 1976.54   1 
   9   1 -13 21224.2 1874.60   1 
   9  -1 -12-264.006 481.306   1 
   9   1 -12 147.120 393.851   1 
   9  -1 -11 4702.74 831.998   1 
   9   1 -11 4716.79 826.499   1 
   9  -1 -10 2991.25 656.693   1 
   9   1 -10 3000.04 682.283   1 
   9   1  -9 10015.8 1066.89   1 
  -9  -1   9 8390.63 1122.11   2 
   9   1  -8 10653.6 1038.11   1 
  -9   1   8 8639.41 1042.07   2 
  -9  -1   8 9241.30 1137.18   2 
   9   1  -7 343.271 321.408   1 
  -9   1   7 802.310 486.859   2 
  -9  -1   7 722.977 517.101   2 
   9   1  -6 165.309 229.912   1 
  -9   1   6-164.809 364.457   2 
  -9  -1   6-63.9952 382.175   2 
   9   1  -5 28144.2 1281.72   1 
  -9   1   5 28251.8 1673.69   2 
  -9  -1   5 32217.7 1877.39   2 
   9   1  -4 34316.6 1251.93   1 
  -9   1   4 33614.3 1782.15   2 
  -9  -1   4 34246.2 1881.88   2 
   9  -1  -4 35146.1 1744.63   2 
   9   1  -3 142287. 2168.70   1 
  -9   1   3 144806. 3512.02   2 
  -9  -1   3 144541. 3787.06   2 
   9  -1  -3 145392. 3543.19   2 
   9  -1  -2 13597.2 1099.92   2 
   9   1  -2 12595.0 523.926   1 
  -9   1   2 14133.2 1104.08   2 
  -9  -1   2 13111.2 1139.29   2 
   9   1  -2 13944.5 598.213   1 
   9  -1  -2 14443.2 831.736   1 
   9  -1  -1 118006. 1962.02   1 
  -9   1   1 112834. 3039.18   2 
  -9  -1   1 113891. 3322.39   2 
  -9   1   0 44676.6 1925.05   2 
  -9  -1   0 41639.5 2036.22   2 
   9  -1   0 41384.2 1056.97   1 
   9  -1   1 207724. 2328.51   1 
  -9   1  -1 224248. 4432.23   2 
  -9  -1  -1 219158. 4896.31   2 
   9  -1   2 21312.1 806.926   1 
  -9   1  -2 23131.3 1502.55   2 
  -9  -1  -2 22036.1 1633.57   2 
  -9  -1  -3 11090.8 1265.21   2 
   9  -1   3 10709.2 630.696   1 
  -9   1  -3 10150.8 1057.49   2 
  -9   1  -4 476.591 255.711   1 
  -9  -1  -4 97.2477 135.274   1 
  -9   1  -5 3744.52 489.981   1 
  -9  -1  -5 4270.39 460.578   1 
  -9  -1  -6 493.464 214.676   1 
  -9   1  -6 456.684 284.545   1 
  -9   1  -7 6149.84 727.928   1 
  -9  -1  -7 6046.30 654.688   1 
  -9   1  -8 8360.90 888.053   1 
   9  -2 -16 7046.31 1251.42   1 
   9   2 -16 5472.94 1100.38   1 
   9  -2 -15 2469.20 793.591   1 
   9   2 -15 1973.94 616.609   1 
   9  -2 -14 9228.08 1325.22   1 
   9   2 -14 10617.5 1350.98   1 
   9  -2 -13 17052.7 1708.80   1 
   9   2 -13 15697.9 1640.29   1 
   9  -2 -12 25926.1 1999.80   1 
   9   2 -12 24615.3 1933.39   1 
   9   2 -11 1355.02 542.074   1 
  -9  -2  10 27928.3 2081.40   2 
   9   2 -10 23097.6 1709.84   1 
   9   2  -9 12288.4 1166.67   1 
  -9  -2   9 13129.5 1408.14   2 
  -9  -2   8 4470.86 829.097   2 
   9   2  -8 4877.09 710.330   1 
   9   2  -7 11170.0 958.126   1 
  -9   2   7 9494.45 1028.14   2 
  -9  -2   7 8849.24 1086.88   2 
   9   2  -6 36583.3 1579.07   1 
  -9   2   6 36183.8 1887.96   2 
  -9  -2   6 36341.9 2079.45   2 
   9   2  -5 175428. 3101.87   1 
  -9   2   5 176826. 3973.39   2 
  -9  -2   5 186977. 4641.28   2 
   9   2  -4 35535.0 1227.53   1 
  -9   2   4 35696.5 1742.44   2 
  -9  -2   4 35156.8 1980.13   2 
   9  -2  -4 35069.2 1708.24   2 
   9   2  -3 52490.5 1216.60   1 
  -9   2   3 57531.1 2153.96   2 
  -9  -2   3 56402.5 2449.62   2 
   9  -2  -3 51696.3 2052.01   2 
   9  -2  -2 14769.1 1118.35   2 
  -9   2   2 14895.6 1081.15   2 
  -9  -2   2 16345.4 1337.06   2 
   9  -2  -2 17654.6 987.092   1 
  -9   2   1 33451.4 1582.41   2 
  -9  -2   1 35177.8 1958.17   2 
   9  -2  -1 34646.2 1245.49   1 
   9  -2   0 36963.9 1174.74   1 
  -9   2   0 38777.4 1725.26   2 
  -9  -2   0 39670.5 2128.08   2 
   9  -2   1 21195.1 884.366   1 
  -9   2  -1 19181.4 1258.00   2 
  -9  -2  -1 22878.5 1744.20   2 
  -9   2  -2 6439.26 823.484   2 
  -9  -2  -2 6640.51 1022.75   2 
   9  -2   2 6326.88 522.484   1 
  -9   2  -3-46.8523 277.895   2 
  -9  -2  -3-143.745 489.496   2 
   9  -2   3 720.749 237.629   1 
  -9   2  -4 268.559 355.788   2 
   9  -2   4 218.295 169.691   1 
  -9  -2  -4 585.368 148.510   1 
   9  -2   5 4924.73 549.038   1 
  -9   2  -5 5198.45 646.685   1 
  -9  -2  -5 5322.12 474.643   1 
  -9  -2  -6 9398.83 701.259   1 
  -9   2  -6 7967.48 817.597   1 
  -9   2  -7 219.421 307.425   1 
  -9  -2  -7 175.084 208.916   1 
  -9   2  -8 2687.26 581.546   1 
  -9   2  -9 43509.2 2138.58   1 
   9  -3 -16 16372.0 1860.12   1 
   9   3 -16 16558.9 1822.81   1 
   9  -3 -15 11993.0 1599.21   1 
   9   3 -15 13816.0 1639.35   1 
   9  -3 -14 10734.1 1493.84   1 
   9   3 -14 10886.1 1374.02   1 
   9  -3 -13 12933.0 1508.24   1 
   9   3 -13 13694.0 1496.28   1 
   9   3 -12 1928.83 588.467   1 
   9   3 -11 2577.13 620.567   1 
  -9  -3  10 1702.43 648.136   2 
   9   3 -10 1156.46 426.712   1 
  -9  -3   9 17161.0 1611.07   2 
   9   3  -9 15853.3 1328.84   1 
   9   3  -8 5927.98 776.494   1 
  -9  -3   8 5694.77 908.263   2 
   9   3  -7 6357.96 776.303   1 
  -9  -3   7 6131.20 943.680   2 
  -9   3   6 699.705 396.434   2 
  -9  -3   6 2298.21 652.104   2 
   9   3  -6 1603.30 364.695   1 
  -9   3   5 25465.4 1493.83   2 
   9   3  -5 23969.3 1149.02   1 
  -9  -3   5 25284.7 1785.93   2 
   9  -3  -5 25339.5 1452.00   2 
  -9   3   4 82196.7 2514.39   2 
   9   3  -4 79409.2 1783.65   1 
  -9  -3   4 83077.1 3106.40   2 
   9  -3  -4 83012.9 2549.05   2 
  -9   3   3 10422.3 883.861   2 
  -9  -3   3 9520.75 1078.60   2 
   9   3  -3 10611.3 534.885   1 
   9  -3  -3 11298.3 943.517   2 
   9  -3  -2 56182.6 2067.56   2 
  -9   3   2 60098.9 2059.23   2 
  -9  -3   2 59032.8 2583.93   2 
   9  -3  -2 62057.8 1990.28   1 
  -9   3   1 20696.2 1171.76   2 
  -9  -3   1 21960.3 1601.16   2 
   9  -3  -1 22829.0 1130.81   1 
   9  -3   0 145552. 2634.58   1 
  -9   3   0 148188. 3125.56   2 
  -9  -3   0 148449. 4255.89   2 
  -9   3  -1 64227.2 2103.40   2 
  -9  -3  -1 64967.0 2944.16   2 
   9  -3   1 65225.0 1739.89   1 
   9  -3   2 146970. 2647.79   1 
  -9   3  -2 148620. 3363.55   2 
  -9  -3  -2 146991. 4565.34   2 
  -9   3  -3-44.6337 292.372   2 
  -9  -3  -3-491.716 575.847   2 
   9  -3   3 308.393 216.410   1 
  -9   3  -4 4941.76 753.897   2 
  -9  -3  -4 4303.76 287.678   1 
  -9   3  -4 4306.30 642.382   1 
   9  -3   4 4484.54 526.180   1 
   9  -3   5 6010.43 644.945   1 
  -9  -3  -5 5685.36 441.794   1 
  -9   3  -5 4821.48 685.348   1 
  -9  -3  -6 3114.24 406.056   1 
  -9   3  -6 2458.35 516.208   1 
  -9   3  -7-240.717 326.564   1 
  -9   3  -8 10726.6 1063.00   1 
  -9   3  -9 15848.5 1344.83   1 
   9  -4 -16 37424.7 2799.07   1 
   9   4 -16 43548.6 2929.34   1 
   9  -4 -15 6296.53 1165.17   1 
   9   4 -15 6001.11 1143.80   1 
   9  -4 -14 19571.6 1912.33   1 
   9   4 -14 14752.8 1621.86   1 
   9   4 -13 1111.53 506.993   1 
   9   4 -12 35139.4 2254.91   1 
  -9  -4  11-328.972 567.773   2 
   9   4 -11 1113.50 489.170   1 
  -9  -4  10-502.031 687.127   2 
   9   4 -10-133.806 364.336   1 
  -9  -4   9 3806.06 803.699   2 
   9   4  -9 4748.56 736.979   1 
  -9  -4   8 13081.1 1410.44   2 
   9   4  -8 13292.6 1130.99   1 
  -9  -4   7 1559.64 616.416   2 
   9   4  -7 2408.75 482.479   1 
  -9  -4   6 81408.6 3271.37   2 
   9   4  -6 79062.3 2297.37   1 
  -9   4   5 25808.8 1446.81   2 
  -9  -4   5 26508.7 1836.09   2 
   9   4  -5 25905.1 1192.77   1 
   9  -4  -5 23082.6 1354.12   2 
  -9   4   4 102120. 2725.45   2 
  -9  -4   4 101554. 3541.33   2 
   9   4  -4 101649. 2010.21   1 
   9  -4  -4 105334. 2762.60   2 
   9  -4  -3-183.000 275.673   2 
  -9   4   3-190.638 284.307   2 
   9   4  -3 113.109 118.657   1 
  -9  -4   3-702.299 663.962   2 
   9  -4  -2 32378.3 1494.66   2 
  -9   4   2 34385.0 1456.23   2 
   9  -4  -2 33548.6 1574.24   1 
  -9  -4   2 31921.4 1992.96   2 
  -9   4   1 6740.16 643.993   2 
   9  -4  -1 7587.68 728.172   1 
  -9  -4   1 6867.26 955.438   2 
   9  -4   0 54511.3 1791.79   1 
  -9   4   0 51561.7 1721.62   2 
  -9  -4   0 53255.0 2724.97   2 
  -9  -4  -1 3694.29 790.431   2 
   9  -4   1 3875.05 485.023   1 
  -9   4  -1 4830.40 577.324   2 
  -9  -4  -2 6425.77 1214.89   2 
   9  -4   2 5756.53 616.370   1 
  -9   4  -2 5775.04 658.916   2 
  -9   4  -3 852.724 311.841   2 
  -9  -4  -3 985.101 669.310   2 
   9  -4   3 1142.32 297.808   1 
  -9   4  -4 117.642 325.005   2 
  -9   4  -4-234.578 368.009   1 
   9  -4   4 58.8940 222.818   1 
  -9  -4  -5 3506.17 340.862   1 
   9  -4   5 3314.50 510.296   1 
  -9   4  -5 3912.72 651.697   1 
  -9   4  -6 468.686 312.362   1 
  -9   4  -7 101.730 290.445   1 
  -9   4  -8 4971.74 773.425   1 
  -9   4  -9 3735.73 738.874   1 
   9  -5 -16 45823.3 3103.04   1 
   9   5 -16 46927.9 3046.25   1 
   9  -5 -15 294.376 464.287   1 
   9   5 -15-83.4915 498.471   1 
   9   5 -14 7485.82 1271.03   1 
   9   5 -13 2188.12 680.378   1 
   9   5 -12 16509.0 1564.90   1 
  -9  -5  11 2309.43 789.025   2 
   9   5 -11 1641.57 565.238   1 
  -9  -5  10 7833.95 1162.23   2 
   9   5 -10 12758.8 1244.60   1 
  -9  -5   9 9279.39 1283.10   2 
   9   5  -9 9035.18 997.367   1 
  -9  -5   8 9188.58 1207.73   2 
   9   5  -8 9472.23 961.779   1 
  -9  -5   7 663.532 484.621   2 
   9   5  -7 938.356 305.311   1 
  -9  -5   6 22615.4 1826.12   2 
   9  -5  -6 21101.7 1301.05   2 
   9   5  -6 22806.9 1255.11   1 
   9   5  -5 2365.37 398.070   1 
  -9  -5   5 2332.29 623.854   2 
   9  -5  -5 2739.48 479.542   2 
   9   5  -4 35293.4 1196.44   1 
  -9   5   4 39979.1 1653.52   2 
  -9  -5   4 40308.8 2314.80   2 
   9  -5  -4 40544.6 1670.32   2 
   9  -5  -3 575.933 238.859   2 
   9   5  -3 1283.80 186.266   1 
  -9   5   3 1085.59 275.908   2 
  -9  -5   3 480.766 553.594   2 
   9  -5  -3 1511.40 378.424   1 
  -9   5   2 125744. 2587.05   2 
   9  -5  -2 120525. 3113.50   1 
  -9  -5   2 124978. 4048.64   2 
  -9   5   1 6440.48 573.884   2 
   9  -5  -1 6175.79 701.043   1 
  -9  -5   1 6098.49 988.800   2 
   9  -5   0 91858.7 2494.48   1 
  -9   5   0 92755.4 2090.71   2 
  -9  -5   0 95934.5 3743.65   2 
  -9  -5  -1 3537.48 848.580   2 
   9  -5   1 2888.50 481.296   1 
  -9   5  -1 3405.82 440.279   2 
  -9   5  -2 94731.5 2247.41   2 
   9  -5   2 91014.8 2419.52   1 
   9  -5   3 352.932 219.669   1 
  -9   5  -3 582.198 240.724   2 
  -9  -5  -3 240.067 523.980   2 
  -9   5  -4 18153.4 1381.51   1 
  -9  -5  -4 17211.7 1741.01   2 
   9  -5   4 15425.1 1043.24   1 
  -9   5  -4 15713.5 1060.97   2 
  -9   5  -5 1017.37 423.254   1 
  -9  -5  -5 913.174 176.281   1 
  -9   5  -6 951.701 445.014   1 
  -9   5  -7 5800.91 833.234   1 
  -9   5  -8 3036.02 650.555   1 
  -9   5  -9 394.774 444.688   1 
  -9   5 -10 21127.6 1725.27   1 
   9   6 -16 21125.9 2098.01   1 
   9   6 -15 2985.91 903.676   1 
   9   6 -14 4155.95 959.367   1 
   9   6 -13 12090.0 1454.77   1 
  -9  -6  12 11330.4 1487.48   2 
   9   6 -12 12764.8 1409.56   1 
  -9  -6  11 427.143 520.242   2 
   9   6 -11 567.332 467.455   1 
  -9  -6  10 4549.64 956.343   2 
   9   6 -10 3562.74 723.834   1 
  -9  -6   9 11559.7 1420.96   2 
   9   6  -9 9366.70 1006.42   1 
  -9  -6   8 11452.3 1393.55   2 
   9   6  -8 11443.9 1048.69   1 
   9   6  -7 242.787 298.024   1 
  -9  -6   7 130.965 409.795   2 
  -9  -6   6 38347.4 2439.11   2 
   9  -6  -6 39460.0 1723.55   2 
   9   6  -6 38563.3 1647.56   1 
   9   6  -5 81502.6 2148.07   1 
  -9  -6   5 86007.9 3457.55   2 
   9  -6  -5 88205.2 2496.79   2 
   9   6  -4 126738. 2371.12   1 
  -9  -6   4 122443. 4118.09   2 
   9  -6  -4 129962. 2858.79   2 
   9  -6  -3 7698.77 850.429   1 
  -9  -6   3 5959.73 940.235   2 
   9  -6  -3 7334.99 667.644   2 
   9   6  -3 7114.90 495.043   1 
  -9   6   2 36175.3 1286.05   2 
   9  -6  -2 36912.2 1800.20   1 
  -9  -6   2 36649.9 2280.59   2 
  -9   6   1 14374.3 774.462   2 
  -9  -6   1 13808.8 1474.01   2 
   9  -6  -1 13510.7 1067.55   1 
  -9   6   0 18854.7 856.572   2 
   9  -6   0 21399.8 1306.03   1 
  -9  -6   0 22475.2 1943.49   2 
  -9  -6  -1 72.5200 500.890   2 
  -9   6  -1 119.596 160.037   2 
   9  -6   1-73.4985 269.860   1 
  -9  -6  -2 6924.54 1195.27   2 
   9  -6   2 6781.91 728.443   1 
  -9   6  -2 6888.22 566.031   2 
   9  -6   3 5451.26 669.324   1 
  -9   6  -3 7254.45 601.958   2 
  -9   6  -4 1745.97 373.366   2 
  -9  -6  -4 2585.53 856.243   2 
  -9   6  -4 1837.12 533.886   1 
  -9   6  -5 382.666 285.301   2 
  -9   6  -5 72.4854 319.616   1 
  -9   6  -6 1441.09 504.491   1 
  -9   6  -7 11632.2 1241.81   1 
  -9   6  -8 3497.68 745.516   1 
  -9   6  -9 13130.9 1379.75   1 
  -9   6 -10 38506.4 2334.53   1 
   9   7 -16 10525.0 1493.57   1 
   9   7 -15 10856.0 1467.86   1 
   9   7 -14 13881.0 1569.50   1 
   9   7 -13 6224.61 1047.96   1 
  -9  -7  12 1288.75 667.234   2 
   9   7 -12 1921.15 646.458   1 
   9   7 -11 946.488 507.171   1 
  -9  -7  11 336.579 557.129   2 
   9   7 -10 3049.97 661.358   1 
  -9  -7  10 2694.96 741.917   2 
   9   7  -9 1644.24 465.089   1 
  -9  -7   9 2523.85 735.766   2 
  -9  -7   8 21359.0 1871.48   2 
   9   7  -8 19785.1 1391.27   1 
   9   7  -7 4702.45 639.737   1 
  -9  -7   7 4908.88 1005.26   2 
   9   7  -6 16235.7 1090.94   1 
  -9  -7   6 18980.7 1717.66   2 
   9  -7  -6 18391.5 1173.11   2 
   9   7  -5 55654.7 1845.97   1 
  -9  -7   5 58369.9 2944.31   2 
   9  -7  -5 60264.0 2018.47   2 
   9   7  -4 62301.6 1763.59   1 
  -9  -7   4 58923.8 2986.93   2 
   9  -7  -4 62758.8 1934.93   2 
   9   7  -3 36900.5 1218.66   1 
  -9  -7   3 34980.1 2304.58   2 
   9  -7  -3 36831.2 1379.63   2 
  -9  -7   2 77269.6 3441.03   2 
  -9   7   1 29764.9 957.469   2 
  -9  -7   1 28376.1 2169.96   2 
  -9   7   0 55217.2 1206.23   2 
  -9  -7   0 57125.0 3139.26   2 
  -9   7  -1 118899. 1765.04   2 
  -9  -7  -1 140070. 4908.50   2 
  -9   7  -2 18662.3 743.418   2 
  -9  -7  -2 19310.7 1859.09   2 
  -9  -7  -3 1148.91 584.378   2 
  -9   7  -3 1211.50 245.882   2 
  -9   7  -4 10684.5 1170.57   1 
  -9   7  -4 8926.24 652.558   2 
  -9   7  -5 2678.14 434.294   2 
  -9   7  -5 2583.98 590.534   1 
  -9   7  -6 1097.08 522.655   1 
  -9   7  -7 25640.2 1854.46   1 
  -9   7  -8 1651.69 607.281   1 
  -9   7  -9 19806.6 1706.61   1 
  -9   7 -10 7064.23 1086.46   1 
   9   8 -16 923.067 620.909   1 
   9   8 -15 5817.76 1120.07   1 
   9   8 -14-124.840 413.839   1 
   9   8 -13 14902.0 1582.00   1 
   9   8 -12 445.666 472.995   1 
  -9  -8  12-964.741 659.588   2 
   9   8 -11 1035.14 563.967   1 
  -9  -8  11 487.947 556.505   2 
   9   8 -10 4807.40 845.517   1 
  -9  -8  10 7037.90 1163.85   2 
  -9  -8   9 14416.7 1615.66   2 
   9   8  -9 13811.6 1294.43   1 
   9   8  -8 22.4840 319.900   1 
  -9  -8   8 137.739 478.908   2 
   9   8  -7 26919.1 1532.53   1 
  -9  -8   7 29769.0 2231.33   2 
   9   8  -6 19625.9 1259.61   1 
  -9  -8   6 20664.8 1814.72   2 
   9  -8  -6 19982.8 1197.87   2 
   9   8  -5 141975. 3080.13   1 
  -9  -8   5 145116. 4755.23   2 
   9  -8  -5 145140. 3020.90   2 
   9  -8  -4 5994.25 622.799   2 
  -9  -8   4 3597.52 801.444   2 
   9   8  -4 4520.78 530.724   1 
  -9  -8   3 49981.5 2856.88   2 
   9   8  -3 51626.6 1583.52   1 
   9  -8  -3 52910.0 1529.45   2 
  -9  -8   2 4991.98 922.404   2 
  -9  -8   1 82786.5 3781.42   2 
  -9  -8   0 17185.2 1805.63   2 
  -9  -8  -1 49.9430 709.593   2 
  -9  -8  -2 1493.02 482.826   2 
  -9  -8  -3 8263.62 1270.80   2 
  -9  -8  -4 13664.3 1601.35   2 
  -9   8  -4 12606.2 1308.26   1 
  -9   8  -5 107.658 390.488   1 
  -9   8  -6 2070.90 622.833   1 
  -9   8  -7 205.613 466.008   1 
  -9   8  -8 6363.37 1025.51   1 
  -9   8  -9 29377.8 2165.11   1 
  -9   8 -10 14675.3 1561.41   1 
   9   9 -15 14425.5 1676.56   1 
   9   9 -14 337.195 537.763   1 
  -9  -9  13 19452.9 2057.32   2 
   9   9 -13 18976.2 1781.46   1 
   9   9 -12-457.765 596.635   1 
  -9  -9  12 361.806 546.771   2 
   9   9 -11-215.008 471.586   1 
  -9  -9  11-115.603 641.674   2 
  -9  -9  10 12402.1 1587.96   2 
   9   9 -10 15954.2 1459.03   1 
   9   9  -9 968.716 466.037   1 
  -9  -9   9 1181.24 627.029   2 
  -9  -9   8 1035.52 579.074   2 
   9   9  -8 1655.27 489.911   1 
  -9  -9   7 252.761 506.825   2 
   9   9  -7 918.254 377.483   1 
   9   9  -6 10268.8 949.291   1 
   9  -9  -6 10597.3 862.174   2 
  -9  -9   6 8542.18 1192.61   2 
  -9  -9   5 36936.3 1514.25   1 
  -9  -9   5 41439.6 2633.70   2 
   9  -9  -5 38191.6 1512.72   2 
   9   9  -5 40004.6 1704.67   1 
   9   9  -4 16202.4 1042.65   1 
  -9  -9   4 17744.1 979.107   1 
  -9  -9   4 17329.8 1762.47   2 
   9  -9  -4 18838.6 973.620   2 
   9   9  -3 110808. 2483.98   1 
  -9  -9   3 110646. 2184.22   1 
  -9  -9   3 113676. 4412.51   2 
   9  -9  -3 106679. 1977.22   2 
  -9  -9   2 1631.11 256.122   1 
  -9  -9   2 557.594 758.542   2 
  -9  -9   1 61543.4 1264.78   1 
  -9  -9   1 70295.4 3587.42   2 
  -9  -9   0 8567.70 1273.05   2 
  -9  -9   0 5069.14 307.018   1 
  -9  -9  -1 127809. 4769.76   2 
  -9  -9  -2 3322.91 904.430   2 
  -9  -9  -3 12566.1 1572.97   2 
  -9   9  -4 950.818 585.283   1 
  -9  -9  -4 987.588 538.908   2 
  -9  -9  -5-536.453 524.150   2 
  -9   9  -5 343.490 409.237   1 
  -9   9  -6 1513.59 604.890   1 
  -9   9  -7 5060.82 984.245   1 
  -9   9  -8 3744.97 832.232   1 
  -9   9  -9 13705.7 1571.47   1 
  -9   9 -10 1150.08 566.212   1 
   9  10 -15 8749.84 1323.73   1 
   9  10 -14 1431.79 598.842   1 
  -9 -10  13 10325.1 1525.30   2 
   9  10 -13 8560.23 1276.43   1 
  -9 -10  12 6983.85 1318.76   2 
   9  10 -12 8666.58 1161.21   1 
  -9 -10  11 5710.00 1152.91   2 
   9  10 -11 7168.01 1038.76   1 
  -9 -10  10 4139.11 939.657   2 
   9  10 -10 1868.91 534.456   1 
   9  10  -9 9607.67 1102.02   1 
  -9 -10   9 9518.85 1409.20   2 
  -9 -10   8 2299.05 786.519   2 
   9  10  -8 1623.71 522.345   1 
   9  10  -7 24159.3 1559.97   1 
  -9 -10   7 24684.3 2181.86   2 
   9  10  -6 2375.86 515.374   1 
  -9 -10   6 3155.23 780.494   2 
  -9 -10   5 56946.6 1936.64   1 
  -9 -10   5 56224.8 3179.67   2 
  -9 -10   4 50273.6 1705.39   1 
   9  10  -4 51027.9 1946.93   1 
  -9 -10   4 51056.2 3049.10   2 
  -9 -10   3 101514. 2224.19   1 
  -9 -10   3 98361.6 4246.75   2 
  -9 -10   2 12627.2 735.179   1 
  -9 -10   2 11717.2 1516.18   2 
  -9 -10   1 30450.6 1025.41   1 
  -9 -10   1 31253.0 2399.49   2 
  -9 -10   0 791.011 582.373   2 
  -9 -10  -1 2268.79 803.525   2 
  -9 -10  -2 6447.83 1228.55   2 
  -9 -10  -3 7293.84 1229.69   2 
  -9 -10  -4 11895.4 1593.19   2 
  -9 -10  -5 1353.72 694.115   2 
  -9  10  -5 625.311 460.874   1 
  -9  10  -6 2423.88 761.741   1 
  -9  10  -7 6407.88 1096.76   1 
  -9  10  -8 3252.66 794.900   1 
  -9  10  -9 13594.7 1604.62   1 
  -9  10 -10-15.7288 528.408   1 
   9  11 -15 5788.38 1116.26   1 
   9  11 -14 3677.39 831.552   1 
  -9 -11  13 15322.1 1931.46   2 
   9  11 -13 10851.7 1373.89   1 
  -9 -11  12 1708.54 806.658   2 
   9  11 -12 2719.07 738.080   1 
  -9 -11  11 4954.01 1119.94   2 
   9  11 -11 2878.39 727.031   1 
  -9 -11  10 7059.22 1248.99   2 
   9  11 -10 6435.96 991.724   1 
  -9 -11   9-638.239 796.623   2 
   9  11  -9-108.656 420.695   1 
   9  11  -8 264.359 360.258   1 
  -9 -11   8 1481.37 713.043   2 
   9  11  -7 3966.98 680.194   1 
  -9 -11   7 3877.80 939.533   2 
   9  11  -6 3036.35 586.738   1 
  -9 -11   6 2829.55 801.369   2 
   9  11  -5 2351.58 572.676   1 
  -9 -11   5 2390.80 475.344   1 
  -9 -11   5 1838.28 857.792   2 
  -9 -11   4 61686.1 3440.27   2 
   9  11  -4 60224.0 2255.63   1 
  -9 -11   3 63737.1 3531.03   2 
  -9 -11   2 29890.8 2401.11   2 
  -9 -11   1 53342.0 3124.91   2 
  -9 -11   0 39145.9 2710.32   2 
  -9 -11  -1 20087.8 1970.02   2 
  -9 -11  -2 65103.7 3542.86   2 
  -9 -11  -3 9793.37 1434.22   2 
  -9 -11  -4 340.963 561.414   2 
  -9 -11  -5 1166.03 701.876   2 
  -9  11  -5 63.9535 444.921   1 
  -9  11  -6 1009.42 633.652   1 
  -9  11  -7 1727.00 694.319   1 
  -9  11  -8 7614.75 1168.19   1 
  -9  11  -9 8043.80 1247.48   1 
  -9  11 -10 6242.17 1179.60   1 
   9  12 -14 5347.43 1061.02   1 
  -9 -12  13 1816.79 832.779   2 
   9  12 -13 686.998 543.216   1 
   9  12 -12 23930.3 1999.44   1 
  -9 -12  12 24648.5 2357.83   2 
  -9 -12  11 1112.54 750.123   2 
   9  12 -11 418.569 422.803   1 
  -9 -12  10 3960.75 904.672   2 
   9  12 -10 5250.58 912.379   1 
   9  12  -9-414.042 504.289   1 
  -9 -12   9-376.444 527.086   2 
   9  12  -8 3276.72 695.754   1 
  -9 -12   8 2889.74 825.178   2 
   9  12  -7 256.699 337.833   1 
  -9 -12   7 270.493 534.386   2 
   9  12  -6 62571.2 2539.88   1 
  -9 -12   6 62761.1 3498.97   2 
   9  12  -5 29500.2 1707.41   1 
  -9 -12   5 27602.5 2382.24   2 
   9  12  -4 57743.0 2306.69   1 
  -9 -12   4 59622.6 3500.51   2 
  -9 -12   3 9842.89 1495.87   2 
  -9 -12   2 16633.1 1814.84   2 
  -9 -12   1 9920.21 1405.33   2 
  -9 -12   0 12916.2 1617.48   2 
  -9 -12  -1 8775.56 1370.15   2 
  -9 -12  -2 7675.16 1328.70   2 
  -9 -12  -3 14179.2 1724.83   2 
  -9 -12  -4 952.508 536.470   2 
  -9 -12  -5 4577.99 1074.12   2 
  -9  12  -5 5889.98 1115.13   1 
  -9 -12  -6 1616.06 731.988   2 
  -9  12  -6 317.285 454.061   1 
  -9  12  -7 9591.98 1361.29   1 
  -9  12  -8 1327.06 671.230   1 
  -9  12  -9 7255.95 1237.99   1 
  -9  12 -10 19300.0 2008.93   1 
  -9  12 -11 12676.7 1632.22   1 
   9  13 -14 15725.6 1764.98   1 
   9  13 -13 2558.47 785.645   1 
  -9 -13  12-708.197 798.895   2 
   9  13 -12 371.709 494.622   1 
   9  13 -11 13304.9 1469.39   1 
  -9 -13  11 13636.0 1811.97   2 
   9  13 -10 1008.51 537.115   1 
  -9 -13  10 569.299 618.972   2 
  -9 -13   9 14802.4 1828.96   2 
   9  13  -9 11594.1 1303.40   1 
   9  13  -8-307.711 412.223   1 
  -9 -13   8-785.057 743.905   2 
  -9 -13   7 1731.73 593.019   2 
   9  13  -7 1763.91 497.722   1 
   9  13  -6 4478.39 762.591   1 
  -9 -13   6 2308.74 865.139   2 
   9  13  -5 5264.78 823.375   1 
  -9 -13   5 4174.57 1125.71   2 
   9  13  -4 124500. 3471.16   1 
  -9 -13   4 132716. 5188.32   2 
  -9 -13   3 702.212 596.968   2 
  -9 -13   2 42122.6 2881.85   2 
  -9 -13   1 23.1818 702.055   2 
  -9 -13   0 86007.1 4071.58   2 
  -9 -13  -1 4829.99 1076.68   2 
  -9 -13  -2 44982.2 3003.61   2 
  -9 -13  -3 153.088 659.856   2 
  -9 -13  -4 2849.66 907.898   2 
  -9 -13  -5 829.191 717.584   2 
  -9 -13  -6 3474.60 945.516   2 
  -9  13  -6 2704.02 875.892   1 
  -9  13  -7-730.364 757.170   1 
  -9  13  -8 11196.0 1559.18   1 
  -9  13  -9 213.213 537.587   1 
  -9  13 -10 6224.57 1203.95   1 
   9  14 -13 2115.61 784.799   1 
  -9 -14  12 19935.4 2192.85   2 
   9  14 -12 15388.6 1656.89   1 
   9  14 -11 3214.72 852.130   1 
  -9 -14  11 77.4178 564.372   2 
   9  14 -10 2948.48 759.400   1 
  -9 -14  10 3555.33 892.500   2 
   9  14  -9-1062.35 510.773   1 
  -9 -14   9 10.9715 566.195   2 
  -9 -14   8 8994.90 1461.30   2 
   9  14  -8 8967.19 1141.20   1 
   9  14  -7-46.1082 354.404   1 
  -9 -14   7-2776.30 949.031   2 
   9  14  -6 23034.5 1697.17   1 
  -9 -14   6 19412.4 2111.31   2 
  -9 -14   5 2759.55 838.579   2 
   9  14  -5 2119.41 622.560   1 
  -9 -14   4 45292.4 3169.20   2 
  -9 -14   3 12.3577 600.552   2 
  -9 -14   2 13734.3 1712.60   2 
  -9 -14   1 8494.77 1384.66   2 
  -9 -14   0 8270.64 1345.46   2 
  -9 -14  -1 2268.30 753.788   2 
  -9 -14  -2 608.879 672.524   2 
  -9 -14  -3 13841.4 1760.34   2 
  -9 -14  -4-686.860 755.989   2 
  -9 -14  -5 6276.02 1252.78   2 
  -9 -14  -6 5593.45 1248.87   2 
  -9  14  -6 6341.96 1189.65   1 
  -9  14  -7 11669.8 1569.52   1 
  -9  14  -8 1868.86 810.611   1 
  -9  14  -9 818.445 634.210   1 
   9  15 -13 1031.42 723.606   1 
   9  15 -12 4920.48 1056.41   1 
   9  15 -11 2646.58 777.468   1 
  -9 -15  11 3498.49 1042.20   2 
  -9 -15  10 2571.73 898.071   2 
   9  15 -10 4085.07 994.415   1 
  -9 -15   9 9682.80 1616.21   2 
   9  15  -9 9502.15 1203.84   1 
   9  15  -8 12941.2 1411.63   1 
  -9 -15   8 12187.0 1805.48   2 
  -9 -15   7 3554.11 949.861   2 
   9  15  -7 5180.15 912.702   1 
   9  15  -6 5892.56 884.877   1 
  -9 -15   6 7056.97 1291.07   2 
   9  15  -5 644.516 463.328   1 
  -9 -15   5 926.512 759.710   2 
  -9 -15   4 29223.8 2516.15   2 
  -9 -15   3 12764.5 1740.08   2 
  -9 -15   2 33867.6 2657.11   2 
  -9 -15   1 8927.89 1403.73   2 
  -9 -15   0 22879.8 2202.71   2 
  -9 -15  -1 2544.78 880.326   2 
  -9 -15  -2 22841.2 2225.16   2 
  -9 -15  -3 4230.41 1068.86   2 
  -9 -15  -4 4498.91 1057.00   2 
  -9 -15  -5 588.701 723.689   2 
  -9  15  -7-295.227 487.181   1 
  -9  15  -8 2201.71 830.623   1 
   9  16 -12 632.522 558.787   1 
   9  16 -11-97.7397 519.204   1 
  -9 -16  10 1445.31 793.721   2 
   9  16 -10 1198.86 518.582   1 
   9  16  -9 1331.60 488.198   1 
  -9 -16   9 95.3430 722.917   2 
  -9 -16   8 986.316 557.229   2 
   9  16  -8 1445.65 625.960   1 
   9  16  -7 2557.25 714.979   1 
  -9 -16   7 2776.81 835.965   2 
  -9 -16   6-930.930 951.157   2 
   9  16  -6-68.8623 384.230   1 
  -9 -16   5 56316.0 3540.01   2 
   9  16  -5 61179.0 2793.89   1 
  -9 -16   4 13653.4 1795.98   2 
  -9 -16   3 8249.37 1454.63   2 
  -9 -16   2 8014.62 1360.43   2 
  -9 -16   1 16655.8 1900.34   2 
  -9 -16   0 7403.62 1284.29   2 
  -9 -16  -1-35.8090 648.547   2 
  -9 -16  -2 20761.7 2158.62   2 
  -9 -16  -3 4494.93 1091.06   2 
  -9 -16  -4 4628.30 1059.11   2 
   9  17 -12 5805.10 1149.48   1 
   9  17 -11-89.9988 506.570   1 
   9  17 -10 15646.1 1686.52   1 
  -9 -17   9 483.478 722.943   2 
   9  17  -9-417.523 657.278   1 
  -9 -17   8 11961.3 1724.17   2 
   9  17  -8 12972.5 1475.98   1 
   9  17  -7 3506.10 817.127   1 
  -9 -17   7 1669.67 808.728   2 
  -9 -17   6 7630.20 1411.54   2 
  -9 -17   5 12862.1 1780.13   2 
  -9 -17   4 6716.38 1265.79   2 
  -9 -17   3 21650.7 2189.65   2 
  -9 -17   2 2212.77 901.454   2 
  -9 -17   1 28407.2 2483.42   2 
  -9 -17   0-741.859 792.871   2 
  -9 -17  -1 61087.8 3649.12   2 
  -9 -17  -2 7605.82 1380.59   2 
  -9 -17  -3 7870.43 1408.89   2 
   9  18 -11-776.971 638.396   1 
   9  18 -10 2421.86 816.595   1 
  -9 -18   8 874.263 681.824   2 
  -9 -18   7 14426.1 1900.18   2 
  -9 -18   6-90.4197 755.016   2 
  -9 -18   5 49302.2 3307.71   2 
  -9 -18   4 8733.12 1499.59   2 
  -9 -18   3 18410.1 2107.86   2 
  -9 -18   2 407.851 709.031   2 
  -9 -18   1 31131.4 2590.29   2 
  -9 -18   0 2211.57 863.111   2 
  -9 -18  -1-660.854 742.722   2 
  -9 -19   5 19737.7 2136.15   2 
  -9 -19   4 135.151 732.792   2 
  -9 -19   3 26922.0 2549.55   2 
  -9 -19   2 6663.42 1342.53   2 
  -9 -19   1 26430.1 2437.73   2 
  10   0 -16-30.7663 620.116   1 
  10   0 -15 35.3870 543.347   1 
  10   0 -14 3236.13 810.741   1 
  10   0 -13-330.476 407.473   1 
  10   0 -12-25.2323 321.565   1 
  10   0 -11 504.314 487.472   1 
  10   0 -10 9402.95 1176.89   1 
  10   0  -9 295.581 360.934   1 
 -10   0   9 447.882 585.858   2 
  10   0  -8 52361.3 2264.63   1 
 -10   0   8 53621.1 2671.03   2 
  10   0  -7-114.637 282.587   1 
 -10   0   7-387.495 451.191   2 
  10   0  -6 13444.9 1019.13   1 
 -10   0   6 15186.6 1380.92   2 
 -10   0   5-17.8571 380.845   2 
 -10   0   4 116220. 3558.87   2 
 -10   0   3-194.243 379.959   2 
 -10   0   2 53257.7 2321.76   2 
  10   0  -2 54110.6 1280.38   1 
  10   0  -1 36.8809 61.2227   1 
 -10   0   1 141.115 306.441   2 
 -10   0   0 5114.85 756.378   2 
 -10   0  -1 632.464 402.504   2 
 -10   0  -2 2270.76 659.856   2 
 -10   0  -3-14.9683 377.534   2 
 -10   0  -4 179696. 4954.01   2 
  10  -1 -16 3162.80 893.169   1 
  10   1 -16 1399.49 538.605   1 
  10  -1 -15 6330.38 1159.61   1 
  10   1 -15 5707.87 1087.83   1 
  10  -1 -14 8240.23 1262.63   1 
  10   1 -14 7446.97 1194.60   1 
  10  -1 -13 3281.98 777.481   1 
  10   1 -13 2362.65 625.289   1 
  10  -1 -12 1029.60 512.961   1 
  10   1 -12 131.745 339.287   1 
  10  -1 -11 1975.62 597.609   1 
  10   1 -11 2375.19 624.786   1 
  10  -1 -10 97264.7 3439.62   1 
  10   1 -10 96130.9 3393.76   1 
 -10  -1  10 97133.5 3826.07   2 
  10  -1  -9 15006.0 1327.51   1 
  10   1  -9 12032.8 1199.98   1 
 -10  -1   9 13281.1 1440.50   2 
  10   1  -8 96226.3 3018.12   1 
 -10   1   8 103342. 3640.76   2 
 -10  -1   8 102446. 3718.28   2 
  10   1  -7 21822.1 1335.25   1 
 -10   1   7 22665.7 1644.12   2 
 -10  -1   7 24501.3 1811.97   2 
  10   1  -6 120934. 2875.50   1 
 -10   1   6 118287. 3613.73   2 
 -10  -1   6 114406. 3736.23   2 
  10   1  -5 3432.72 494.612   1 
 -10   1   5 4292.75 746.192   2 
 -10  -1   5 3473.54 754.838   2 
  10   1  -4 121224. 2290.36   1 
 -10   1   4 126160. 3517.92   2 
 -10  -1   4 122054. 3702.54   2 
  10   1  -3 48098.4 1214.20   1 
 -10   1   3 53715.0 2260.64   2 
 -10  -1   3 49399.8 2317.13   2 
  10  -1  -2 701.317 273.817   1 
  10   1  -2 331.159 101.823   1 
  10   1  -2 72.0967 63.2560   1 
 -10   1   2 389.970 327.499   2 
 -10  -1   2 427.765 393.886   2 
  10  -1  -1 273.637 131.435   1 
 -10   1   1 80.3367 385.374   2 
 -10  -1   1 78.4715 378.120   2 
  10  -1   0 56526.9 1163.66   1 
 -10   1   0 60267.7 2350.78   2 
 -10  -1   0 59209.4 2562.63   2 
  10  -1   1 5985.17 390.054   1 
 -10   1  -1 6765.68 861.362   2 
  10  -1   2 12475.1 601.458   1 
 -10   1  -2 12636.2 1195.00   2 
 -10  -1  -2 14491.3 1379.35   2 
 -10   1  -3-38.6686 407.028   2 
 -10  -1  -3 129.039 456.775   2 
 -10   1  -4 2700.48 714.030   2 
 -10  -1  -4 1558.65 760.189   2 
 -10   1  -5 1325.84 490.123   2 
 -10   1  -5 1043.28 306.860   1 
  10  -2 -16 2145.81 826.809   1 
  10   2 -16 1853.05 694.813   1 
  10  -2 -15 3868.91 931.888   1 
  10   2 -15 1804.95 625.479   1 
  10  -2 -14-85.4561 417.499   1 
  10   2 -14 471.712 556.980   1 
  10  -2 -13 339.407 423.282   1 
  10   2 -13-323.240 421.905   1 
  10  -2 -12 1098.02 504.128   1 
  10   2 -12 713.038 362.676   1 
  10  -2 -11 4515.61 866.145   1 
  10   2 -11 3153.71 696.160   1 
 -10  -2  10 7247.12 1137.99   2 
  10   2 -10 8770.84 1071.66   1 
 -10  -2   9 6106.08 1034.66   2 
  10   2  -9 4851.70 748.607   1
[truncated: 81,031 more chars]
